# Supplementary material for: Respiratory and non‐respiratory airflow characteristics across ingestive and non‐ingestive swallowing tasks
Source: Exp Physiol. 2026 Mar 18;111(5):2696–712. doi: 10.1113/EP092561 (PMC13131068; doi:10.1113/EP092561)
Supplement: Supplementary file 1 — Data: respiratory phase patterns, SNRF, test‐retest reliability [file EPH-111-2696-s001.xlsx]

## Sheet: RPP
Nasal mask				Oronasal mask
Participant	Condition	Trial	RPP	Participant	Condition	Trial	RPP
1	Spontaneous	1	EX-IN	1	Spontaneous	1	EX-EX
1	Spontaneous	2	EX-IN	1	Spontaneous	2	EX-EX
1	Spontaneous	3	EX-EX	1	Spontaneous	3	EX-EX
1	Spontaneous	4	EX-EX	1	Spontaneous	4	EX-EX
1	Dry	1	EX-EX	1	Dry	1	EX-EX
1	Dry	2	EX-EX	1	Dry	2	EX-EX
1	Dry	3	IN-EX	1	Dry	3	EX-EX
1	Dry	4	EX-EX	1	Dry	4	EX-EX
1	10ml hold	1	EX-EX	1	10ml hold	1	EX-EX
1	10ml hold	2	EX-EX	1	10ml hold	2	EX-EX
1	10ml hold	3	EX-EX	1	10ml hold	3	EX-EX
1	10ml hold	4	EX-EX	1	10ml hold	4	missing
1	10ml immediate	1	EX-EX	1	10ml immediate	1	EX-EX
1	10ml immediate	2	IN-EX	1	10ml immediate	2	IN-EX
1	10ml immediate	3	EX-EX	1	10ml immediate	3	IN-EX
1	10ml immediate	4	EX-EX	1	10ml immediate	4	missing
1	Continuous	1	EX-IN	1	Continuous	1	IN-IN
1	Continuous	2	EX-IN	1	Continuous	2	IN-IN
1	Continuous	3	EX-IN	1	Continuous	3	IN-IN
1	Continuous	4	EX-IN	1	Continuous	4	IN-IN
1	Cracker	1	EX-EX	1	Cracker	1	EX-EX
1	Cracker	2	EX-EX	1	Cracker	2	IN-EX
1	Cracker	3	IN-EX	1	Cracker	3	EX-EX
1	Cracker	4	EX-EX	1	Cracker	4	EX-EX
1	Cup hold	1	missing
1	Cup hold	2	missing
1	Cup hold	3	missing
1	Cup hold	4	missing
1	Cup immediate	1	missing
1	Cup immediate	2	missing
1	Cup immediate	3	missing
1	Cup immediate	4	missing
2	Spontaneous	1	EX-EX	2	Spontaneous	1	EX-EX
2	Spontaneous	2	EX-EX	2	Spontaneous	2	EX-EX
2	Spontaneous	3	EX-EX	2	Spontaneous	3	EX-EX
2	Spontaneous	4	EX-IN	2	Spontaneous	4	EX-EX
2	Dry	1	EX-EX	2	Dry	1	EX-EX
2	Dry	2	EX-EX	2	Dry	2	EX-EX
2	Dry	3	EX-EX	2	Dry	3	EX-EX
2	Dry	4	EX-EX	2	Dry	4	EX-EX
2	10ml hold	1	EX-EX	2	10ml hold	1	IN-EX
2	10ml hold	2	EX-EX	2	10ml hold	2	EX-EX
2	10ml hold	3	EX-EX	2	10ml hold	3	EX-EX
2	10ml hold	4	EX-EX	2	10ml hold	4	EX-EX
2	10ml immediate	1	EX-EX	2	10ml immediate	1	missing
2	10ml immediate	2	missing	2	10ml immediate	2	missing
2	10ml immediate	3	missing	2	10ml immediate	3	missing
2	10ml immediate	4	missing	2	10ml immediate	4	missing
2	Continuous	1	EX-EX	2	Continuous	1	EX-EX
2	Continuous	2	EX-EX	2	Continuous	2	EX-EX
2	Continuous	3	EX-EX	2	Continuous	3	EX-EX
2	Continuous	4	EX-EX	2	Continuous	4	EX-EX
2	Cracker	1	EX-EX	2	Cracker	1	EX-EX
2	Cracker	2	EX-EX	2	Cracker	2	EX-EX
2	Cracker	3	EX-EX	2	Cracker	3	EX-EX
2	Cracker	4	EX-EX	2	Cracker	4	EX-EX
2	Cup hold	1	missing
2	Cup hold	2	missing
2	Cup hold	3	missing
2	Cup hold	4	missing
2	Cup immediate	1	missing
2	Cup immediate	2	missing
2	Cup immediate	3	missing
2	Cup immediate	4	missing
3	Spontaneous	1	EX-EX	3	Spontaneous	1	EX-EX
3	Spontaneous	2	EX-EX	3	Spontaneous	2	EX-EX
3	Spontaneous	3	EX-EX	3	Spontaneous	3	EX-EX
3	Spontaneous	4	EX-EX	3	Spontaneous	4	IN-EX
3	Dry	1	EX-EX	3	Dry	1	IN-EX
3	Dry	2	EX-EX	3	Dry	2	EX-EX
3	Dry	3	EX-EX	3	Dry	3	IN-EX
3	Dry	4	EX-EX	3	Dry	4	IN-EX
3	10ml hold	1	EX-EX	3	10ml hold	1	IN-EX
3	10ml hold	2	EX-EX	3	10ml hold	2	EX-EX
3	10ml hold	3	EX-EX	3	10ml hold	3	IN-EX
3	10ml hold	4	EX-EX	3	10ml hold	4	EX-EX
3	10ml immediate	1	EX-EX	3	10ml immediate	1	EX-EX
3	10ml immediate	2	EX-EX	3	10ml immediate	2	IN-EX
3	10ml immediate	3	EX-EX	3	10ml immediate	3	IN-IN
3	10ml immediate	4	EX-EX	3	10ml immediate	4	IN-EX
3	Continuous	1	EX-EX	3	Continuous	1	IN-EX
3	Continuous	2	EX-EX	3	Continuous	2	EX-IN
3	Continuous	3	EX-IN	3	Continuous	3	IN-EX
3	Continuous	4	IN-EX	3	Continuous	4	EX-IN
3	Cracker	1	IN-EX	3	Cracker	1	EX-EX
3	Cracker	2	EX-EX	3	Cracker	2	EX-EX
3	Cracker	3	EX-EX	3	Cracker	3	EX-EX
3	Cracker	4	In-EX	3	Cracker	4	EX-EX
3	Cup hold	1	missing
3	Cup hold	2	missing
3	Cup hold	3	missing
3	Cup hold	4	missing
3	Cup immediate	1	IN-EX
3	Cup immediate	2	EX-EX
3	Cup immediate	3	EX-EX
3	Cup immediate	4	EX-EX
4	Spontaneous	1	EX-EX	4	Spontaneous	1	IN-IN
4	Spontaneous	2	EX-EX	4	Spontaneous	2	EX-EX
4	Spontaneous	3	EX-EX	4	Spontaneous	3	EX-EX
4	Spontaneous	4	EX-EX	4	Spontaneous	4	IN-EX
4	Dry	1	EX-EX	4	Dry	1	EX-EX
4	Dry	2	EX-EX	4	Dry	2	EX-EX
4	Dry	3	EX-EX	4	Dry	3	EX-EX
4	Dry	4	EX-EX	4	Dry	4	EX-EX
4	10ml hold	1	EX-EX	4	10ml hold	1	IN-EX
4	10ml hold	2	IN-EX	4	10ml hold	2	IN-EX
4	10ml hold	3	IN-EX	4	10ml hold	3	IN-EX
4	10ml hold	4	IN-EX	4	10ml hold	4	IN-EX
4	10ml immediate	1	IN-EX	4	10ml immediate	1	IN-EX
4	10ml immediate	2	IN-EX	4	10ml immediate	2	IN-EX
4	10ml immediate	3	EX-EX	4	10ml immediate	3	IN-EX
4	10ml immediate	4	IN-EX	4	10ml immediate	4	IN-EX
4	Continuous	1	EX-EX	4	Continuous	1	IN-EX
4	Continuous	2	EX-EX	4	Continuous	2	EX-IN
4	Continuous	3	EX-EX	4	Continuous	3	IN-EX
4	Continuous	4	EX-EX	4	Continuous	4	EX-IN
4	Cracker	1	EX-EX	4	Cracker	1	EX-EX
4	Cracker	2	EX-IN	4	Cracker	2	EX-EX
4	Cracker	3	EX-IN	4	Cracker	3	EX-EX
4	Cracker	4	EX-EX	4	Cracker	4	EX-EX
4	Cup hold	1	missing
4	Cup hold	2	missing
4	Cup hold	3	missing
4	Cup hold	4	missing
4	Cup immediate	1	IN-EX
4	Cup immediate	2	IN-EX
4	Cup immediate	3	EX-EX
4	Cup immediate	4	IN-EX
5	Spontaneous	1	EX-IN	5	Spontaneous	1	EX-IN
5	Spontaneous	2	EX-IN	5	Spontaneous	2	EX-IN
5	Spontaneous	3	EX-IN	5	Spontaneous	3	EX-EX
5	Spontaneous	4	EX-EX	5	Spontaneous	4	EX-IN
5	Dry	1	missing	5	Dry	1	EX-EX
5	Dry	2	missing	5	Dry	2	EX-EX
5	Dry	3	missing	5	Dry	3	EX-EX
5	Dry	4	missing	5	Dry	4	EX-IN
5	10ml hold	1	EX-EX	5	10ml hold	1	EX-IN
5	10ml hold	2	EX-EX	5	10ml hold	2	IN-EX
5	10ml hold	3	EX-EX	5	10ml hold	3	EX-EX
5	10ml hold	4	EX-EX	5	10ml hold	4	EX-EX
5	10ml immediate	1	EX-EX	5	10ml immediate	1	EX-IN
5	10ml immediate	2	EX-IN	5	10ml immediate	2	EX-IN
5	10ml immediate	3	EX-EX	5	10ml immediate	3	EX-IN
5	10ml immediate	4	EX-IN	5	10ml immediate	4	EX-EX
5	Continuous	1	EX-EX	5	Continuous	1	EX-EX
5	Continuous	2	EX-IN	5	Continuous	2	EX-IN
5	Continuous	3	EX-EX	5	Continuous	3	IN-EX
5	Continuous	4	EX-IN	5	Continuous	4	EX-IN
5	Cracker	1	EX-IN	5	Cracker	1	EX-EX
5	Cracker	2	EX-IN	5	Cracker	2	EX-EX
5	Cracker	3	EX-EX	5	Cracker	3	EX-EX
5	Cracker	4	EX-IN	5	Cracker	4	EX-EX
5	Cup hold	1	EX-IN
5	Cup hold	2	EX-EX
5	Cup hold	3	EX-EX
5	Cup hold	4	missing
5	Cup immediate	1	EX-EX
5	Cup immediate	2	EX-EX
5	Cup immediate	3	EX-IN
5	Cup immediate	4	EX-EX
6	Spontaneous	1	EX-EX	6	Spontaneous	1	EX-EX
6	Spontaneous	2	EX-EX	6	Spontaneous	2	EX-EX
6	Spontaneous	3	EX-EX	6	Spontaneous	3	EX-EX
6	Spontaneous	4	EX-EX	6	Spontaneous	4	IN-EX
6	Dry	1	EX-EX	6	Dry	1	EX-EX
6	Dry	2	EX-EX	6	Dry	2	EX-EX
6	Dry	3	EX-EX	6	Dry	3	EX-EX
6	Dry	4	EX-EX	6	Dry	4	EX-EX
6	10ml hold	1	EX-EX	6	10ml hold	1	EX-EX
6	10ml hold	2	EX-EX	6	10ml hold	2	missing
6	10ml hold	3	EX-EX	6	10ml hold	3	EX-EX
6	10ml hold	4	EX-EX	6	10ml hold	4	EX-EX
6	10ml immediate	1	EX-EX	6	10ml immediate	1	EX-EX
6	10ml immediate	2	EX-EX	6	10ml immediate	2	IN-EX
6	10ml immediate	3	EX-EX	6	10ml immediate	3	EX-EX
6	10ml immediate	4	EX-EX	6	10ml immediate	4	IN-EX
6	Continuous	1	EX-EX	6	Continuous	1	IN-IN
6	Continuous	2	EX-EX	6	Continuous	2	IN-IN
6	Continuous	3	EX-IN	6	Continuous	3	IN-IN
6	Continuous	4	IN-IN	6	Continuous	4	IN-EX
6	Cracker	1	EX-EX	6	Cracker	1	EX-EX
6	Cracker	2	EX-EX	6	Cracker	2	EX-EX
6	Cracker	3	EX-EX	6	Cracker	3	EX-EX
6	Cracker	4	EX-EX	6	Cracker	4	EX-EX
6	Cup hold	1	missing
6	Cup hold	2	EX-EX
6	Cup hold	3	EX-EX
6	Cup hold	4	EX-EX
6	Cup immediate	1	EX-EX
6	Cup immediate	2	EX-EX
6	Cup immediate	3	EX-EX
6	Cup immediate	4	EX-EX
7	Spontaneous	1	EX-EX	7	Spontaneous	1	EX-EX
7	Spontaneous	2	IN-EX	7	Spontaneous	2	missing
7	Spontaneous	3	EX-EX	7	Spontaneous	3	missing
7	Spontaneous	4	EX-IN	7	Spontaneous	4	missing
7	Dry	1	EX-EX	7	Dry	1	EX-EX
7	Dry	2	EX-EX	7	Dry	2	EX-EX
7	Dry	3	EX-EX	7	Dry	3	IN-EX
7	Dry	4	IN-EX	7	Dry	4	IN-EX
7	10ml hold	1	EX-EX	7	10ml hold	1	EX-EX
7	10ml hold	2	EX-EX	7	10ml hold	2	IN-EX
7	10ml hold	3	EX-EX	7	10ml hold	3	EX-EX
7	10ml hold	4	EX-EX	7	10ml hold	4	EX-EX
7	10ml immediate	1	EX-EX	7	10ml immediate	1	IN-EX
7	10ml immediate	2	EX-EX	7	10ml immediate	2	IN-EX
7	10ml immediate	3	EX-IN	7	10ml immediate	3	IN-EX
7	10ml immediate	4	IN-EX	7	10ml immediate	4	missing
7	Continuous	1	IN-EX	7	Continuous	1	EX-IN
7	Continuous	2	IN-EX	7	Continuous	2	EX-EX
7	Continuous	3	EX-EX	7	Continuous	3	EX-EX
7	Continuous	4	EX-IN	7	Continuous	4	EX-EX
7	Cracker	1	EX-EX	7	Cracker	1	missing
7	Cracker	2	EX-EX	7	Cracker	2	missing
7	Cracker	3	EX-EX	7	Cracker	3	EX-EX
7	Cracker	4	EX-EX	7	Cracker	4	missing
7	Cup hold	1	EX-EX
7	Cup hold	2	EX-EX
7	Cup hold	3	EX-EX
7	Cup hold	4	EX-EX
7	Cup immediate	1	EX-EX
7	Cup immediate	2	EX-EX
7	Cup immediate	3	EX-EX
7	Cup immediate	4	EX-EX
8	Spontaneous	1	EX-EX	8	Spontaneous	1	IN-EX
8	Spontaneous	2	EX-EX	8	Spontaneous	2	IN-EX
8	Spontaneous	3	IN-EX	8	Spontaneous	3	IN-EX
8	Spontaneous	4	EX-EX	8	Spontaneous	4	EX-EX
8	Dry	1	EX-EX	8	Dry	1	EX-EX
8	Dry	2	EX-EX	8	Dry	2	EX-EX
8	Dry	3	EX-EX	8	Dry	3	EX-IN
8	Dry	4	EX-EX	8	Dry	4	EX-EX
8	10ml hold	1	EX-EX	8	10ml hold	1	missing
8	10ml hold	2	EX-EX	8	10ml hold	2	EX-IN
8	10ml hold	3	IN-EX	8	10ml hold	3	EX-IN
8	10ml hold	4	missing	8	10ml hold	4	EX-EX
8	10ml immediate	1	EX-EX	8	10ml immediate	1	missing
8	10ml immediate	2	EX-IN	8	10ml immediate	2	EX-EX
8	10ml immediate	3	EX-EX	8	10ml immediate	3	EX-EX
8	10ml immediate	4	EX-EX	8	10ml immediate	4	EX-EX
8	Continuous	1	missing	8	Continuous	1	EX-EX
8	Continuous	2	EX-EX	8	Continuous	2	EX-EX
8	Continuous	3	EX-EX	8	Continuous	3	EX-EX
8	Continuous	4	EX-EX	8	Continuous	4	missing
8	Cracker	1	EX-IN	8	Cracker	1	EX-EX
8	Cracker	2	EX-IN	8	Cracker	2	EX-EX
8	Cracker	3	EX-EX	8	Cracker	3	EX-EX
8	Cracker	4	EX-EX	8	Cracker	4	EX-EX
8	Cup hold	1	EX-EX
8	Cup hold	2	EX-EX
8	Cup hold	3	EX-EX
8	Cup hold	4	EX-EX
8	Cup immediate	1	EX-EX
8	Cup immediate	2	EX-EX
8	Cup immediate	3	EX-EX
8	Cup immediate	4	EX-EX
9	Spontaneous	1	EX-EX	9	Spontaneous	1	EX-EX
9	Spontaneous	2	EX-EX	9	Spontaneous	2	EX-EX
9	Spontaneous	3	EX-EX	9	Spontaneous	3	EX-EX
9	Spontaneous	4	IN-EX	9	Spontaneous	4	IN-EX
9	Dry	1	EX-EX	9	Dry	1	EX-EX
9	Dry	2	EX-EX	9	Dry	2	EX-EX
9	Dry	3	EX-EX	9	Dry	3	EX-EX
9	Dry	4	IN-EX	9	Dry	4	missing
9	10ml hold	1	EX-EX	9	10ml hold	1	IN-EX
9	10ml hold	2	EX-EX	9	10ml hold	2	IN-EX
9	10ml hold	3	EX-EX	9	10ml hold	3	EX-EX
9	10ml hold	4	EX-EX	9	10ml hold	4	EX-EX
9	10ml immediate	1	EX-EX	9	10ml immediate	1	EX-EX
9	10ml immediate	2	EX-EX	9	10ml immediate	2	EX-EX
9	10ml immediate	3	EX-EX	9	10ml immediate	3	EX-IN
9	10ml immediate	4	EX-EX	9	10ml immediate	4	EX-IN
9	Continuous	1	EX-IN	9	Continuous	1	IN-EX
9	Continuous	2	EX-IN	9	Continuous	2	EX-IN
9	Continuous	3	EX-EX	9	Continuous	3	IN-EX
9	Continuous	4	EX-IN	9	Continuous	4	EX-IN
9	Cracker	1	EX-EX	9	Cracker	1	EX-EX
9	Cracker	2	EX-EX	9	Cracker	2	EX-EX
9	Cracker	3	EX-EX	9	Cracker	3	EX-EX
9	Cracker	4	EX-EX	9	Cracker	4	EX-EX
9	Cup hold	1	IN-EX
9	Cup hold	2	EX-EX
9	Cup hold	3	EX-EX
9	Cup hold	4	EX-IN
9	Cup immediate	1	EX-EX
9	Cup immediate	2	IN-EX
9	Cup immediate	3	EX-EX
9	Cup immediate	4	EX-EX
10	Spontaneous	1	EX-EX	10	Spontaneous	1	EX-EX
10	Spontaneous	2	EX-EX	10	Spontaneous	2	IN-EX
10	Spontaneous	3	IN-EX	10	Spontaneous	3	EX-EX
10	Spontaneous	4	EX-EX	10	Spontaneous	4	EX-EX
10	Dry	1	IN-EX	10	Dry	1	EX-EX
10	Dry	2	EX-EX	10	Dry	2	EX-EX
10	Dry	3	EX-EX	10	Dry	3	EX-EX
10	Dry	4	EX-EX	10	Dry	4	EX-EX
10	10ml hold	1	EX-EX	10	10ml hold	1	EX-EX
10	10ml hold	2	EX-EX	10	10ml hold	2	EX-EX
10	10ml hold	3	EX-EX	10	10ml hold	3	IN-EX
10	10ml hold	4	EX-EX	10	10ml hold	4	IN-EX
10	10ml immediate	1	IN-EX	10	10ml immediate	1	IN-EX
10	10ml immediate	2	EX-EX	10	10ml immediate	2	EX-EX
10	10ml immediate	3	EX-EX	10	10ml immediate	3	IN-EX
10	10ml immediate	4	EX-EX	10	10ml immediate	4	EX-EX
10	Continuous	1	EX-EX	10	Continuous	1	EX-IN
10	Continuous	2	EX-EX	10	Continuous	2	IN-EX
10	Continuous	3	EX-EX	10	Continuous	3	IN-EX
10	Continuous	4	EX-EX	10	Continuous	4	EX-EX
10	Cracker	1	EX-EX	10	Cracker	1	EX-EX
10	Cracker	2	EX-EX	10	Cracker	2	EX-EX
10	Cracker	3	EX-EX	10	Cracker	3	EX-EX
10	Cracker	4	EX-EX	10	Cracker	4	EX-EX
10	Cup hold	1	EX-EX
10	Cup hold	2	IN-EX
10	Cup hold	3	EX-EX
10	Cup hold	4	IN-EX
10	Cup immediate	1	EX-EX
10	Cup immediate	2	EX-EX
10	Cup immediate	3	EX-EX
10	Cup immediate	4	EX-EX
11	Spontaneous	1	EX-EX	11	Spontaneous	1	EX-EX
11	Spontaneous	2	EX-EX	11	Spontaneous	2	EX-EX
11	Spontaneous	3	EX-EX	11	Spontaneous	3	EX-EX
11	Spontaneous	4	EX-EX	11	Spontaneous	4	EX-EX
11	Dry	1	EX-EX	11	Dry	1	IN-EX
11	Dry	2	EX-EX	11	Dry	2	EX-EX
11	Dry	3	EX-EX	11	Dry	3	IN-EX
11	Dry	4	EX-EX	11	Dry	4	EX-EX
11	10ml hold	1	EX-EX	11	10ml hold	1	EX-EX
11	10ml hold	2	EX-EX	11	10ml hold	2	EX-EX
11	10ml hold	3	EX-EX	11	10ml hold	3	IN-EX
11	10ml hold	4	EX-EX	11	10ml hold	4	EX-EX
11	10ml immediate	1	EX-EX	11	10ml immediate	1	EX-EX
11	10ml immediate	2	EX-EX	11	10ml immediate	2	EX-EX
11	10ml immediate	3	EX-EX	11	10ml immediate	3	EX-EX
11	10ml immediate	4	EX-EX	11	10ml immediate	4	EX-EX
11	Continuous	1	EX-EX	11	Continuous	1	EX-EX
11	Continuous	2	EX-EX	11	Continuous	2	EX-IN
11	Continuous	3	EX-EX	11	Continuous	3	EX-IN
11	Continuous	4	EX-EX	11	Continuous	4	EX-EX
11	Cracker	1	EX-EX	11	Cracker	1	EX-EX
11	Cracker	2	EX-EX	11	Cracker	2	EX-EX
11	Cracker	3	EX-EX	11	Cracker	3	EX-EX
11	Cracker	4	EX-EX	11	Cracker	4	EX-EX
11	Cup hold	1	EX-EX
11	Cup hold	2	EX-EX
11	Cup hold	3	EX-EX
11	Cup hold	4	EX-EX
11	Cup immediate	1	EX-EX
11	Cup immediate	2	EX-EX
11	Cup immediate	3	EX-EX
11	Cup immediate	4	EX-EX
12	Spontaneous	1	EX-IN	12	Spontaneous	1	EX-IN
12	Spontaneous	2	EX-IN	12	Spontaneous	2	EX-IN
12	Spontaneous	3	missing	12	Spontaneous	3	missing
12	Spontaneous	4	missing	12	Spontaneous	4	missing
12	Dry	1	EX-EX	12	Dry	1	EX-EX
12	Dry	2	EX-EX	12	Dry	2	EX-EX
12	Dry	3	EX-EX	12	Dry	3	EX-EX
12	Dry	4	EX-EX	12	Dry	4	EX-EX
12	10ml hold	1	EX-EX	12	10ml hold	1	EX-EX
12	10ml hold	2	EX-EX	12	10ml hold	2	EX-EX
12	10ml hold	3	EX-IN	12	10ml hold	3	EX-EX
12	10ml hold	4	EX-IN	12	10ml hold	4	EX-EX
12	10ml immediate	1	EX-EX	12	10ml immediate	1	IN-EX
12	10ml immediate	2	EX-IN	12	10ml immediate	2	EX-EX
12	10ml immediate	3	EX-EX	12	10ml immediate	3	EX-EX
12	10ml immediate	4	EX-EX	12	10ml immediate	4	EX-EX
12	Continuous	1	EX-IN	12	Continuous	1	EX-IN
12	Continuous	2	IN-EX	12	Continuous	2	EX-EX
12	Continuous	3	EX-EX	12	Continuous	3	EX-IN
12	Continuous	4	EX-IN	12	Continuous	4	EX-EX
12	Cracker	1	EX-EX	12	Cracker	1	EX-EX
12	Cracker	2	EX-EX	12	Cracker	2	EX-EX
12	Cracker	3	EX-EX	12	Cracker	3	EX-EX
12	Cracker	4	EX-EX	12	Cracker	4	EX-EX
12	Cup hold	1	EX-EX
12	Cup hold	2	EX-IN
12	Cup hold	3	EX-EX
12	Cup hold	4	EX-IN
12	Cup immediate	1	EX-EX
12	Cup immediate	2	EX-EX
12	Cup immediate	3	EX-EX
12	Cup immediate	4	missing
13	Spontaneous	1	EX-EX	13	Spontaneous	1	EX-EX
13	Spontaneous	2	EX-EX	13	Spontaneous	2	EX-EX
13	Spontaneous	3	EX-EX	13	Spontaneous	3	EX-EX
13	Spontaneous	4	EX-EX	13	Spontaneous	4	EX-EX
13	Dry	1	EX-EX	13	Dry	1	EX-EX
13	Dry	2	EX-EX	13	Dry	2	EX-EX
13	Dry	3	EX-EX	13	Dry	3	EX-EX
13	Dry	4	EX-EX	13	Dry	4	EX-EX
13	10ml hold	1	EX-EX	13	10ml hold	1	EX-EX
13	10ml hold	2	EX-EX	13	10ml hold	2	EX-EX
13	10ml hold	3	EX-EX	13	10ml hold	3	EX-EX
13	10ml hold	4	EX-EX	13	10ml hold	4	EX-EX
13	10ml immediate	1	EX-EX	13	10ml immediate	1	IN-EX
13	10ml immediate	2	EX-EX	13	10ml immediate	2	IN-EX
13	10ml immediate	3	EX-EX	13	10ml immediate	3	IN-EX
13	10ml immediate	4	EX-EX	13	10ml immediate	4	missing
13	Continuous	1	EX-EX	13	Continuous	1	EX-EX
13	Continuous	2	EX-EX	13	Continuous	2	EX-EX
13	Continuous	3	EX-EX	13	Continuous	3	EX-EX
13	Continuous	4	EX-EX	13	Continuous	4	EX-EX
13	Cracker	1	EX-EX	13	Cracker	1	EX-EX
13	Cracker	2	EX-EX	13	Cracker	2	EX-EX
13	Cracker	3	EX-EX	13	Cracker	3	IN-EX
13	Cracker	4	EX-EX	13	Cracker	4	EX-EX
13	Cup hold	1	EX-EX
13	Cup hold	2	EX-EX
13	Cup hold	3	EX-EX
13	Cup hold	4	EX-EX
13	Cup immediate	1	EX-EX
13	Cup immediate	2	EX-EX
13	Cup immediate	3	EX-EX
13	Cup immediate	4	EX-EX
14	Spontaneous	1	EX-EX	14	Spontaneous	1	EX-EX
14	Spontaneous	2	EX-EX	14	Spontaneous	2	EX-EX
14	Spontaneous	3	EX-EX	14	Spontaneous	3	EX-EX
14	Spontaneous	4	EX-EX	14	Spontaneous	4	EX-EX
14	Dry	1	EX-EX	14	Dry	1	EX-EX
14	Dry	2	EX-IN	14	Dry	2	EX-EX
14	Dry	3	EX-EX	14	Dry	3	IN-EX
14	Dry	4	EX-EX	14	Dry	4	EX-EX
14	10ml hold	1	EX-EX	14	10ml hold	1	EX-EX
14	10ml hold	2	EX-EX	14	10ml hold	2	EX-EX
14	10ml hold	3	EX-EX	14	10ml hold	3	EX-EX
14	10ml hold	4	EX-EX	14	10ml hold	4	EX-EX
14	10ml immediate	1	IN-EX	14	10ml immediate	1	IN-EX
14	10ml immediate	2	EX-EX	14	10ml immediate	2	IN-EX
14	10ml immediate	3	EX-EX	14	10ml immediate	3	missing
14	10ml immediate	4	EX-EX	14	10ml immediate	4	EX-EX
14	Continuous	1	EX-EX	14	Continuous	1	EX-EX
14	Continuous	2	EX-EX	14	Continuous	2	EX-EX
14	Continuous	3	EX-EX	14	Continuous	3	EX-EX
14	Continuous	4	EX-EX	14	Continuous	4	EX-EX
14	Cracker	1	EX-EX	14	Cracker	1	missing
14	Cracker	2	EX-EX	14	Cracker	2	missing
14	Cracker	3	EX-EX	14	Cracker	3	missing
14	Cracker	4	EX-EX	14	Cracker	4	missing
14	Cup hold	1	EX-EX
14	Cup hold	2	EX-EX
14	Cup hold	3	EX-EX
14	Cup hold	4	EX-EX
14	Cup immediate	1	EX-EX
14	Cup immediate	2	EX-EX
14	Cup immediate	3	EX-EX
14	Cup immediate	4	EX-EX
15	Spontaneous	1	EX-EX	15	Spontaneous	1	EX-EX
15	Spontaneous	2	EX-EX	15	Spontaneous	2	EX-EX
15	Spontaneous	3	EX-EX	15	Spontaneous	3	EX-EX
15	Spontaneous	4	EX-EX	15	Spontaneous	4	EX-EX
15	Dry	1	EX-EX	15	Dry	1	EX-EX
15	Dry	2	IN-EX	15	Dry	2	EX-EX
15	Dry	3	EX-EX	15	Dry	3	EX-EX
15	Dry	4	EX-EX	15	Dry	4	EX-EX
15	10ml hold	1	EX-EX	15	10ml hold	1	EX-EX
15	10ml hold	2	missing	15	10ml hold	2	EX-EX
15	10ml hold	3	missing	15	10ml hold	3	EX-EX
15	10ml hold	4	EX-EX	15	10ml hold	4	EX-EX
15	10ml immediate	1	EX-EX	15	10ml immediate	1	IN-EX
15	10ml immediate	2	EX-EX	15	10ml immediate	2	IN-EX
15	10ml immediate	3	EX-EX	15	10ml immediate	3	IN-EX
15	10ml immediate	4	EX-EX	15	10ml immediate	4	missing
15	Continuous	1	IN-IN	15	Continuous	1	IN-IN
15	Continuous	2	IN-IN	15	Continuous	2	IN-IN
15	Continuous	3	IN-IN	15	Continuous	3	IN-IN
15	Continuous	4	IN-IN	15	Continuous	4	IN-IN
15	Cracker	1	EX-EX	15	Cracker	1	EX-EX
15	Cracker	2	EX-EX	15	Cracker	2	EX-EX
15	Cracker	3	EX-EX	15	Cracker	3	EX-EX
15	Cracker	4	EX-EX	15	Cracker	4	EX-EX
15	Cup hold	1	EX-EX
15	Cup hold	2	EX-EX
15	Cup hold	3	EX-EX
15	Cup hold	4	EX-EX
15	Cup immediate	1	EX-EX
15	Cup immediate	2	EX-EX
15	Cup immediate	3	IN-EX
15	Cup immediate	4	EX-EX
16	Spontaneous	1	EX-EX	16	Spontaneous	1	EX-EX
16	Spontaneous	2	missing	16	Spontaneous	2	EX-EX
16	Spontaneous	3	missing	16	Spontaneous	3	EX-EX
16	Spontaneous	4	missing	16	Spontaneous	4	missing
16	Dry	1	EX-EX	16	Dry	1	missing
16	Dry	2	IN-EX	16	Dry	2	missing
16	Dry	3	IN-EX	16	Dry	3	missing
16	Dry	4	EX-EX	16	Dry	4	missing
16	10ml hold	1	EX-EX	16	10ml hold	1	IN-EX
16	10ml hold	2	EX-EX	16	10ml hold	2	IN-EX
16	10ml hold	3	EX-EX	16	10ml hold	3	IN-EX
16	10ml hold	4	EX-EX	16	10ml hold	4	IN-EX
16	10ml immediate	1	EX-EX	16	10ml immediate	1	EX-EX
16	10ml immediate	2	EX-EX	16	10ml immediate	2	IN-EX
16	10ml immediate	3	EX-EX	16	10ml immediate	3	EX-EX
16	10ml immediate	4	IN-EX	16	10ml immediate	4	EX-EX
16	Continuous	1	EX-IN	16	Continuous	1	missing
16	Continuous	2	EX-EX	16	Continuous	2	missing
16	Continuous	3	IN-IN	16	Continuous	3	missing
16	Continuous	4	EX-EX	16	Continuous	4	missing
16	Cracker	1	IN-EX	16	Cracker	1	EX-EX
16	Cracker	2	IN-EX	16	Cracker	2	EX-EX
16	Cracker	3	EX-EX	16	Cracker	3	EX-EX
16	Cracker	4	IN-EX	16	Cracker	4	missing
16	Cup hold	1	EX-EX
16	Cup hold	2	EX-EX
16	Cup hold	3	EX-EX
16	Cup hold	4	EX-EX
16	Cup immediate	1	EX-EX
16	Cup immediate	2	EX-EX
16	Cup immediate	3	EX-EX
16	Cup immediate	4	EX-EX
17	Spontaneous	1	EX-EX	17	Spontaneous	1	EX-EX
17	Spontaneous	2	EX-IN	17	Spontaneous	2	EX-EX
17	Spontaneous	3	EX-EX	17	Spontaneous	3	EX-EX
17	Spontaneous	4	EX-EX	17	Spontaneous	4	EX-EX
17	Dry	1	EX-EX	17	Dry	1	EX-EX
17	Dry	2	EX-EX	17	Dry	2	IN-EX
17	Dry	3	EX-EX	17	Dry	3	EX-EX
17	Dry	4	EX-EX	17	Dry	4	EX-EX
17	10ml hold	1	EX-EX	17	10ml hold	1	IN-EX
17	10ml hold	2	IN-EX	17	10ml hold	2	EX-EX
17	10ml hold	3	EX-EX	17	10ml hold	3	EX-EX
17	10ml hold	4	EX-EX	17	10ml hold	4	EX-EX
17	10ml immediate	1	EX-EX	17	10ml immediate	1	EX-EX
17	10ml immediate	2	EX-EX	17	10ml immediate	2	EX-EX
17	10ml immediate	3	EX-EX	17	10ml immediate	3	EX-EX
17	10ml immediate	4	EX-EX	17	10ml immediate	4	IN-EX
17	Continuous	1	EX-EX	17	Continuous	1	EX-EX
17	Continuous	2	EX-EX	17	Continuous	2	EX-EX
17	Continuous	3	EX-EX	17	Continuous	3	EX-EX
17	Continuous	4	EX-EX	17	Continuous	4	EX-EX
17	Cracker	1	EX-EX	17	Cracker	1	EX-EX
17	Cracker	2	EX-EX	17	Cracker	2	EX-EX
17	Cracker	3	EX-EX	17	Cracker	3	EX-EX
17	Cracker	4	EX-EX	17	Cracker	4	EX-EX
17	Cup hold	1	EX-EX
17	Cup hold	2	EX-EX
17	Cup hold	3	EX-EX
17	Cup hold	4	EX-EX
17	Cup immediate	1	EX-EX
17	Cup immediate	2	EX-EX
17	Cup immediate	3	EX-EX
17	Cup immediate	4	EX-EX
18	Spontaneous	1	missing	18	Spontaneous	1	IN-EX
18	Spontaneous	2	missing	18	Spontaneous	2	EX-EX
18	Spontaneous	3	missing	18	Spontaneous	3	EX-EX
18	Spontaneous	4	missing	18	Spontaneous	4	missing
18	Dry	1	IN-EX	18	Dry	1	EX-EX
18	Dry	2	EX-EX	18	Dry	2	EX-EX
18	Dry	3	EX-EX	18	Dry	3	EX-EX
18	Dry	4	EX-EX	18	Dry	4	EX-EX
18	10ml hold	1	missing	18	10ml hold	1	EX-EX
18	10ml hold	2	EX-EX	18	10ml hold	2	EX-EX
18	10ml hold	3	EX-EX	18	10ml hold	3	IN-EX
18	10ml hold	4	IN-EX	18	10ml hold	4	EX-EX
18	10ml immediate	1	EX-EX	18	10ml immediate	1	EX-EX
18	10ml immediate	2	IN-EX	18	10ml immediate	2	EX-EX
18	10ml immediate	3	EX-EX	18	10ml immediate	3	EX-EX
18	10ml immediate	4	EX-EX	18	10ml immediate	4	EX-EX
18	Continuous	1	EX-EX	18	Continuous	1	IN-EX
18	Continuous	2	EX-EX	18	Continuous	2	EX-EX
18	Continuous	3	IN-EX	18	Continuous	3	EX-EX
18	Continuous	4	EX-IN	18	Continuous	4	EX-IN
18	Cracker	1	EX-EX	18	Cracker	1	EX-EX
18	Cracker	2	EX-EX	18	Cracker	2	EX-EX
18	Cracker	3	EX-EX	18	Cracker	3	EX-EX
18	Cracker	4	EX-EX	18	Cracker	4	EX-EX
18	Cup hold	1	EX-EX
18	Cup hold	2	EX-EX
18	Cup hold	3	EX-EX
18	Cup hold	4	EX-EX
18	Cup immediate	1	EX-EX
18	Cup immediate	2	EX-EX
18	Cup immediate	3	EX-EX
18	Cup immediate	4	EX-EX
19	Spontaneous	1	EX-EX	19	Spontaneous	1	EX-EX
19	Spontaneous	2	EX-EX	19	Spontaneous	2	EX-EX
19	Spontaneous	3	EX-EX	19	Spontaneous	3	missing
19	Spontaneous	4	IN-EX	19	Spontaneous	4	missing
19	Dry	1	IN-EX	19	Dry	1	EX-EX
19	Dry	2	EX-EX	19	Dry	2	EX-EX
19	Dry	3	EX-EX	19	Dry	3	EX-EX
19	Dry	4	IN-EX	19	Dry	4	EX-IN
19	10ml hold	1	EX-EX	19	10ml hold	1	EX-EX
19	10ml hold	2	EX-EX	19	10ml hold	2	EX-EX
19	10ml hold	3	IN-EX	19	10ml hold	3	IN-EX
19	10ml hold	4	EX-EX	19	10ml hold	4	EX-EX
19	10ml immediate	1	EX-EX	19	10ml immediate	1	EX-EX
19	10ml immediate	2	EX-EX	19	10ml immediate	2	EX-EX
19	10ml immediate	3	IN-EX	19	10ml immediate	3	EX-EX
19	10ml immediate	4	IN-EX	19	10ml immediate	4	EX-EX
19	Continuous	1	EX-EX	19	Continuous	1	EX-EX
19	Continuous	2	EX-EX	19	Continuous	2	EX-EX
19	Continuous	3	EX-EX	19	Continuous	3	EX-EX
19	Continuous	4	EX-EX	19	Continuous	4	EX-EX
19	Cracker	1	EX-EX	19	Cracker	1	EX-EX
19	Cracker	2	IN-EX	19	Cracker	2	EX-EX
19	Cracker	3	IN-EX	19	Cracker	3	EX-EX
19	Cracker	4	EX-EX	19	Cracker	4	EX-EX
19	Cup hold	1	EX-EX
19	Cup hold	2	EX-EX
19	Cup hold	3	IN-EX
19	Cup hold	4	EX-EX
19	Cup immediate	1	EX-EX
19	Cup immediate	2	EX-EX
19	Cup immediate	3	EX-EX
19	Cup immediate	4	EX-EX
20	Spontaneous	1	EX-EX	20	Spontaneous	1	EX-IN
20	Spontaneous	2	EX-EX	20	Spontaneous	2	EX-EX
20	Spontaneous	3	EX-EX	20	Spontaneous	3	EX-EX
20	Spontaneous	4	EX-EX	20	Spontaneous	4	EX-EX
20	Dry	1	EX-EX	20	Dry	1	EX-EX
20	Dry	2	EX-EX	20	Dry	2	IN-EX
20	Dry	3	IN-EX	20	Dry	3	EX-EX
20	Dry	4	EX-EX	20	Dry	4	EX-EX
20	10ml hold	1	IN-EX	20	10ml hold	1	IN-EX
20	10ml hold	2	IN-EX	20	10ml hold	2	EX-EX
20	10ml hold	3	EX-EX	20	10ml hold	3	IN-EX
20	10ml hold	4	IN-EX	20	10ml hold	4	EX-EX
20	10ml immediate	1	EX-EX	20	10ml immediate	1	EX-EX
20	10ml immediate	2	EX-EX	20	10ml immediate	2	EX-EX
20	10ml immediate	3	EX-EX	20	10ml immediate	3	EX-EX
20	10ml immediate	4	EX-EX	20	10ml immediate	4	EX-EX
20	Continuous	1	EX-EX	20	Continuous	1	IN-EX
20	Continuous	2	EX-EX	20	Continuous	2	EX-IN
20	Continuous	3	EX-IN	20	Continuous	3	EX-IN
20	Continuous	4	EX-EX	20	Continuous	4	IN-EX
20	Cracker	1	EX-EX	20	Cracker	1	EX-IN
20	Cracker	2	EX-EX	20	Cracker	2	EX-EX
20	Cracker	3	EX-EX	20	Cracker	3	EX-EX
20	Cracker	4	EX-EX	20	Cracker	4	EX-IN
20	Cup hold	1	EX-EX
20	Cup hold	2	IN-EX
20	Cup hold	3	EX-EX
20	Cup hold	4	EX-EX
20	Cup immediate	1	EX-EX
20	Cup immediate	2	EX-EX
20	Cup immediate	3	EX-EX
20	Cup immediate	4	EX-EX
21	Spontaneous	1	EX-EX	21	Spontaneous	1	EX-EX
21	Spontaneous	2	EX-EX	21	Spontaneous	2	EX-EX
21	Spontaneous	3	EX-EX	21	Spontaneous	3	missing
21	Spontaneous	4	EX-EX	21	Spontaneous	4	missing
21	Dry	1	EX-EX	21	Dry	1	EX-EX
21	Dry	2	EX-EX	21	Dry	2	EX-EX
21	Dry	3	EX-EX	21	Dry	3	EX-EX
21	Dry	4	EX-EX	21	Dry	4	EX-EX
21	10ml hold	1	EX-EX	21	10ml hold	1	IN-EX
21	10ml hold	2	EX-EX	21	10ml hold	2	IN-EX
21	10ml hold	3	EX-EX	21	10ml hold	3	IN-EX
21	10ml hold	4	EX-EX	21	10ml hold	4	IN-EX
21	10ml immediate	1	EX-EX	21	10ml immediate	1	IN-EX
21	10ml immediate	2	EX-EX	21	10ml immediate	2	missing
21	10ml immediate	3	EX-EX	21	10ml immediate	3	IN-EX
21	10ml immediate	4	missing	21	10ml immediate	4	IN-EX
21	Continuous	1	EX-IN	21	Continuous	1	IN-IN
21	Continuous	2	EX-IN	21	Continuous	2	EX-EX
21	Continuous	3	EX-IN	21	Continuous	3	IN-IN
21	Continuous	4	IN-IN	21	Continuous	4	EX-EX
21	Cracker	1	EX-EX	21	Cracker	1	EX-EX
21	Cracker	2	EX-EX	21	Cracker	2	EX-IN
21	Cracker	3	EX-EX	21	Cracker	3	EX-EX
21	Cracker	4	EX-EX	21	Cracker	4	EX-EX
21	Cup hold	1	EX-EX
21	Cup hold	2	missing
21	Cup hold	3	EX-EX
21	Cup hold	4	EX-EX
21	Cup immediate	1	EX-EX
21	Cup immediate	2	EX-EX
21	Cup immediate	3	EX-EX
21	Cup immediate	4	EX-EX
22	Spontaneous	1	EX-IN	22	Spontaneous	1	EX-EX
22	Spontaneous	2	EX-EX	22	Spontaneous	2	missing
22	Spontaneous	3	EX-EX	22	Spontaneous	3	missing
22	Spontaneous	4	missing	22	Spontaneous	4	missing
22	Dry	1	EX-EX	22	Dry	1	EX-EX
22	Dry	2	IN-EX	22	Dry	2	EX-EX
22	Dry	3	EX-EX	22	Dry	3	EX-EX
22	Dry	4	EX-EX	22	Dry	4	EX-EX
22	10ml hold	1	EX-EX	22	10ml hold	1	EX-EX
22	10ml hold	2	EX-EX	22	10ml hold	2	EX-IN
22	10ml hold	3	EX-EX	22	10ml hold	3	IN-EX
22	10ml hold	4	EX-EX	22	10ml hold	4	EX-EX
22	10ml immediate	1	EX-EX	22	10ml immediate	1	EX-EX
22	10ml immediate	2	EX-EX	22	10ml immediate	2	EX-IN
22	10ml immediate	3	EX-EX	22	10ml immediate	3	EX-EX
22	10ml immediate	4	EX-EX	22	10ml immediate	4	EX-EX
22	Continuous	1	EX-EX	22	Continuous	1	EX-IN
22	Continuous	2	EX-EX	22	Continuous	2	EX-IN
22	Continuous	3	EX-EX	22	Continuous	3	EX-IN
22	Continuous	4	EX-EX	22	Continuous	4	EX-IN
22	Cracker	1	EX-EX	22	Cracker	1	EX-EX
22	Cracker	2	EX-EX	22	Cracker	2	EX-EX
22	Cracker	3	EX-EX	22	Cracker	3	EX-EX
22	Cracker	4	EX-EX	22	Cracker	4	EX-EX
22	Cup hold	1	EX-EX
22	Cup hold	2	EX-EX
22	Cup hold	3	EX-EX
22	Cup hold	4	EX-EX
22	Cup immediate	1	EX-EX
22	Cup immediate	2	EX-EX
22	Cup immediate	3	EX-EX
22	Cup immediate	4	EX-EX
23	Spontaneous	1	EX-EX	23	Spontaneous	1	EX-EX
23	Spontaneous	2	EX-EX	23	Spontaneous	2	EX-EX
23	Spontaneous	3	EX-EX	23	Spontaneous	3	EX-IN
23	Spontaneous	4	EX-EX	23	Spontaneous	4	EX-EX
23	Dry	1	EX-EX	23	Dry	1	EX-EX
23	Dry	2	EX-EX	23	Dry	2	EX-EX
23	Dry	3	EX-EX	23	Dry	3	EX-EX
23	Dry	4	EX-EX	23	Dry	4	EX-IN
23	10ml hold	1	EX-EX	23	10ml hold	1	EX-EX
23	10ml hold	2	EX-EX	23	10ml hold	2	EX-EX
23	10ml hold	3	EX-EX	23	10ml hold	3	EX-EX
23	10ml hold	4	IN-EX	23	10ml hold	4	IN-EX
23	10ml immediate	1	EX-EX	23	10ml immediate	1	IN-EX
23	10ml immediate	2	EX-EX	23	10ml immediate	2	IN-EX
23	10ml immediate	3	IN-EX	23	10ml immediate	3	EX-EX
23	10ml immediate	4	EX-EX	23	10ml immediate	4	IN-EX
23	Continuous	1	IN-EX	23	Continuous	1	EX-IN
23	Continuous	2	EX-IN	23	Continuous	2	EX-EX
23	Continuous	3	EX-EX	23	Continuous	3	EX-IN
23	Continuous	4	EX-IN	23	Continuous	4	EX-EX
23	Cracker	1	EX-EX	23	Cracker	1	IN-EX
23	Cracker	2	EX-EX	23	Cracker	2	EX-EX
23	Cracker	3	EX-EX	23	Cracker	3	IN-EX
23	Cracker	4	EX-EX	23	Cracker	4	EX-EX
23	Cup hold	1	EX-EX
23	Cup hold	2	EX-EX
23	Cup hold	3	EX-EX
23	Cup hold	4	EX-EX
23	Cup immediate	1	EX-EX
23	Cup immediate	2	EX-EX
23	Cup immediate	3	EX-EX
23	Cup immediate	4	EX-EX
24	Spontaneous	1	EX-EX	24	Spontaneous	1	EX-EX
24	Spontaneous	2	EX-EX	24	Spontaneous	2	EX-EX
24	Spontaneous	3	EX-EX	24	Spontaneous	3	EX-EX
24	Spontaneous	4	EX-EX	24	Spontaneous	4	EX-EX
24	Dry	1	EX-EX	24	Dry	1	EX-EX
24	Dry	2	IN-EX	24	Dry	2	EX-EX
24	Dry	3	EX-EX	24	Dry	3	EX-EX
24	Dry	4	IN-EX	24	Dry	4	EX-EX
24	10ml hold	1	EX-EX	24	10ml hold	1	EX-IN
24	10ml hold	2	EX-EX	24	10ml hold	2	EX-IN
24	10ml hold	3	EX-EX	24	10ml hold	3	EX-IN
24	10ml hold	4	EX-EX	24	10ml hold	4	missing
24	10ml immediate	1	EX-EX	24	10ml immediate	1	EX-EX
24	10ml immediate	2	EX-EX	24	10ml immediate	2	EX-EX
24	10ml immediate	3	EX-EX	24	10ml immediate	3	EX-EX
24	10ml immediate	4	EX-EX	24	10ml immediate	4	EX-EX
24	Continuous	1	EX-EX	24	Continuous	1	EX-IN
24	Continuous	2	EX-EX	24	Continuous	2	EX-IN
24	Continuous	3	EX-IN	24	Continuous	3	EX-IN
24	Continuous	4	EX-EX	24	Continuous	4	EX-IN
24	Cracker	1	EX-EX	24	Cracker	1	EX-EX
24	Cracker	2	EX-EX	24	Cracker	2	EX-EX
24	Cracker	3	EX-EX	24	Cracker	3	EX-EX
24	Cracker	4	EX-EX	24	Cracker	4	EX-EX
24	Cup hold	1	EX-EX
24	Cup hold	2	EX-EX
24	Cup hold	3	EX-EX
24	Cup hold	4	EX-EX
24	Cup immediate	1	EX-EX
24	Cup immediate	2	EX-EX
24	Cup immediate	3	EX-EX
24	Cup immediate	4	EX-EX
25	Spontaneous	1	EX-EX	25	Spontaneous	1	EX-EX
25	Spontaneous	2	EX-EX	25	Spontaneous	2	EX-EX
25	Spontaneous	3	EX-EX	25	Spontaneous	3	missing
25	Spontaneous	4	EX-EX	25	Spontaneous	4	missing
25	Dry	1	EX-EX	25	Dry	1	EX-EX
25	Dry	2	EX-EX	25	Dry	2	IN-EX
25	Dry	3	EX-EX	25	Dry	3	EX-EX
25	Dry	4	EX-EX	25	Dry	4	EX-EX
25	10ml hold	1	EX-EX	25	10ml hold	1	EX-EX
25	10ml hold	2	EX-EX	25	10ml hold	2	EX-EX
25	10ml hold	3	IN-EX	25	10ml hold	3	IN-EX
25	10ml hold	4	EX-EX	25	10ml hold	4	IN-EX
25	10ml immediate	1	EX-EX	25	10ml immediate	1	IN-EX
25	10ml immediate	2	EX-EX	25	10ml immediate	2	EX-EX
25	10ml immediate	3	EX-EX	25	10ml immediate	3	IN-EX
25	10ml immediate	4	EX-EX	25	10ml immediate	4	EX-EX
25	Continuous	1	EX-EX	25	Continuous	1	EX-EX
25	Continuous	2	EX-EX	25	Continuous	2	EX-IN
25	Continuous	3	EX-EX	25	Continuous	3	EX-IN
25	Continuous	4	EX-EX	25	Continuous	4	EX-IN
25	Cracker	1	EX-EX	25	Cracker	1	missing
25	Cracker	2	IN-EX	25	Cracker	2	IN-EX
25	Cracker	3	EX-EX	25	Cracker	3	EX-EX
25	Cracker	4	EX-EX	25	Cracker	4	EX-EX
25	Cup hold	1	IN-EX
25	Cup hold	2	EX-EX
25	Cup hold	3	EX-EX
25	Cup hold	4	EX-EX
25	Cup immediate	1	EX-EX
25	Cup immediate	2	EX-EX
25	Cup immediate	3	EX-EX
25	Cup immediate	4	EX-EX
26	Spontaneous	1	EX-EX	26	Spontaneous	1	EX-EX
26	Spontaneous	2	EX-EX	26	Spontaneous	2	EX-EX
26	Spontaneous	3	EX-EX	26	Spontaneous	3	EX-EX
26	Spontaneous	4	EX-EX	26	Spontaneous	4	missing
26	Dry	1	EX-EX	26	Dry	1	EX-EX
26	Dry	2	EX-EX	26	Dry	2	EX-EX
26	Dry	3	IN-EX	26	Dry	3	EX-EX
26	Dry	4	EX-EX	26	Dry	4	EX-EX
26	10ml hold	1	IN-EX	26	10ml hold	1	EX-EX
26	10ml hold	2	IN-EX	26	10ml hold	2	EX-EX
26	10ml hold	3	IN-EX	26	10ml hold	3	EX-EX
26	10ml hold	4	IN-EX	26	10ml hold	4	IN-EX
26	10ml immediate	1	EX-EX	26	10ml immediate	1	EX-EX
26	10ml immediate	2	EX-EX	26	10ml immediate	2	EX-EX
26	10ml immediate	3	EX-EX	26	10ml immediate	3	EX-EX
26	10ml immediate	4	IN-EX	26	10ml immediate	4	EX-EX
26	Continuous	1	IN-EX	26	Continuous	1	EX-IN
26	Continuous	2	IN-EX	26	Continuous	2	EX-IN
26	Continuous	3	IN-EX	26	Continuous	3	EX-IN
26	Continuous	4	IN-EX	26	Continuous	4	EX-IN
26	Cracker	1	EX-EX	26	Cracker	1	EX-EX
26	Cracker	2	EX-EX	26	Cracker	2	EX-EX
26	Cracker	3	EX-EX	26	Cracker	3	EX-EX
26	Cracker	4	IN-EX	26	Cracker	4	EX-EX
26	Cup hold	1	IN-EX
26	Cup hold	2	EX-EX
26	Cup hold	3	IN-EX
26	Cup hold	4	EX-EX
26	Cup immediate	1	EX-EX
26	Cup immediate	2	EX-EX
26	Cup immediate	3	EX-EX
26	Cup immediate	4	EX-EX

## Sheet: SNRF nasal
Rater 1a						Rater 1b						Rater 2
Participant	Condition	Trial	RPP	SNRF present/absent	SNRF position DIRECTION	Participant	Condition	Trial	RPP	SNRF present/absent	SNRF position DIRECTION	Participant	Condition	Trial	RPP	SNRF present/absent	SNRF position DIRECTION
1	Spontaneous	1	EX-IN	Present	Onset-pause EX, Offset-pause IN	1	Spontaneous	1	EX-IN	Present	Onset-pause EX, Offset-pause IN	1	Spontaneous	1	EX-IN	Present	Offset-pause IN
1	Spontaneous	2	EX-IN	Present	Onset-pause IN, Offset-pause IN	1	Spontaneous	2	EX-IN	Present	Onset-pause IN, Offset-pause IN	1	Spontaneous	2	EX-IN	Present	Offset-pause IN
1	Spontaneous	3	EX-EX	Present	Offset-pause IN	1	Spontaneous	3	EX-EX	Present	Offset-pause IN	1	Spontaneous	3	EX-EX	Present	Offset-pause IN
1	Dry	1	EX-EX	Present	Onset-pause IN, Offset-pause IN	1	Dry	1	EX-EX	Present	Onset-pause IN, Offset-pause IN	1	Dry	1	EX-EX	Present	Offset-pause IN
1	Dry	2	EX-EX	Present	Onset-pause IN, Offset-pause IN	1	Dry	2	EX-EX	Present	Onset-pause IN, Offset-pause IN	1	Dry	2	EX-EX	Present	Onset-pause IN, Offset-pause IN
1	Dry	3	IN-EX	Present	Onset-pause IN, Offset-pause IN	1	Dry	3	IN-EX	Present	Onset-pause EX, Offset-pause IN	1	Dry	3	IN-EX	Present	Offset-pause IN
1	10ml hold	1	EX-EX	Present	Offset-pause IN	1	10ml hold	1	EX-EX	Present	Offset-pause IN	1	10ml hold	1	EX-EX	Present	Offset-pause IN
1	10ml hold	2	EX-EX	Present	Onset-pause IN, Offset-pause IN	1	10ml hold	2	EX-EX	Present	Onset-pause IN, Offset-pause IN	1	10ml hold	2	EX-EX	Present	Offset-pause IN
1	10ml hold	3	EX-EX	Present	Onset-pause IN, Offset-pause IN	1	10ml hold	3	EX-EX	Present	Onset-pause IN, Offset-pause IN	1	10ml hold	3	EX-EX	Present	Offset-pause IN
1	10ml immediate	1	EX-EX	Present	Onset-pause IN, Offset-pause IN	1	10ml immediate	1	EX-EX	Present	Onset-pause IN, Offset-pause IN	1	10ml immediate	1	EX-EX	Present	Offset-pause IN
1	10ml immediate	2	IN-EX	Present	Offset-pause IN	1	10ml immediate	2	IN-EX	Present	Offset-pause IN	1	10ml immediate	2	IN-EX	Present	Onset-pause IN, Offset-pause IN
1	10ml immediate	3	EX-EX	Present	Offset-pause IN	1	10ml immediate	3	EX-EX	Present	Offset-pause IN	1	10ml immediate	3	EX-EX	Present	Offset-pause IN
1	Continuous	1	EX-IN	Present	Offset-pause IN	1	Continuous	1	EX-IN	Present	Onset-pause IN, Offset-pause IN	1	Continuous	1	EX-IN	Absent	NA
1	Continuous	2	EX-IN	Present	Offset-pause IN	1	Continuous	2	EX-IN	Present	Onset-pause IN, Offset-pause IN	1	Continuous	2	EX-IN	Absent	NA
1	Continuous	3	EX-IN	Present	Offset-pause IN	1	Continuous	3	EX-IN	Present	Onset-pause IN, Offset-pause IN	1	Continuous	3	EX-IN	Absent	NA
1	Cracker	1	EX-EX	Present	Offset-pause IN	1	Cracker	1	EX-EX	Present	Offset-pause IN	1	Cracker	1	EX-EX	Absent	NA
1	Cracker	2	EX-EX	Present	Onset-pause EX, Offset-pause IN	1	Cracker	2	EX-EX	Present	Onset-pause EX, Offset-pause IN	1	Cracker	2	EX-EX	Present	Onset-pause EX, Offset-pause IN
1	Cracker	3	IN-EX	Present	Offset-pause IN	1	Cracker	3	IN-EX	Present	Offset-pause IN	1	Cracker	3	IN-EX	Present	Offset-pause IN
2	Spontaneous	1	EX-EX	Present	Offset-pause IN	2	Spontaneous	1	EX-EX	Present	Onset-pause IN, Offset-pause IN	2	Spontaneous	1	EX-EX	Present	Offset-pause IN
2	Spontaneous	2	EX-EX	Present	Onset-pause IN, Offset-pause IN	2	Spontaneous	2	EX-EX	Present	Onset-pause IN, Offset-pause IN	2	Spontaneous	2	EX-EX	Present	Offset-pause IN
2	Spontaneous	3	EX-EX	Present	Onset-pause IN, Offset-pause IN	2	Spontaneous	3	EX-EX	Present	Onset-pause IN, Offset-pause IN	2	Spontaneous	3	EX-EX	Present	Offset-pause IN
2	Dry	1	EX-EX	Present	Offset-pause IN	2	Dry	1	EX-EX	Present	Offset-pause IN	2	Dry	1	EX-EX	Present	Offset-pause IN
2	Dry	2	EX-EX	Present	Offset-pause IN	2	Dry	2	EX-EX	Present	Offset-pause IN	2	Dry	2	EX-EX	Present	Offset-pause IN
2	Dry	3	EX-EX	Present	Onset-pause IN, Offset-pause IN	2	Dry	3	EX-EX	Present	Onset-pause IN, Offset-pause IN	2	Dry	3	EX-EX	Present	Offset-pause IN
2	10ml hold	1	EX-EX	Present	Offset-pause IN	2	10ml hold	1	EX-EX	Present	Offset-pause IN	2	10ml hold	1	EX-EX	Present	Offset-pause IN
2	10ml hold	2	EX-EX	Present	Offset-pause IN	2	10ml hold	2	EX-EX	Present	Onset-pause EX, Offset-pause IN	2	10ml hold	2	EX-EX	Present	Offset-pause IN
2	10ml hold	3	EX-EX	Present	Offset-pause IN	2	10ml hold	3	EX-EX	Present	Offset-pause IN	2	10ml hold	3	EX-EX	Present	Offset-pause IN
2	10ml immediate	1	EX-EX	Present	Offset-pause IN	2	10ml immediate	1	EX-EX	Present	Offset-pause IN	2	10ml immediate	1	EX-EX	Present	Offset-pause IN
2	Continuous	1	EX-EX	Present	Offset-pause IN	2	Continuous	1	EX-EX	Present	Offset-pause IN	2	Continuous	1	EX-EX	Present	Offset-pause IN
2	Continuous	2	EX-EX	Present	Offset-pause IN	2	Continuous	2	EX-EX	Present	Onset-pause IN, Offset-pause IN	2	Continuous	2	EX-EX	Present	Offset-pause IN
2	Continuous	3	EX-EX	Present	Offset-pause IN	2	Continuous	3	EX-EX	Present	Offset-pause IN	2	Continuous	3	EX-EX	Present	Offset-pause IN
2	Cracker	1	EX-EX	Present	Offset-pause IN	2	Cracker	1	EX-EX	Present	Offset-pause IN	2	Cracker	1	EX-EX	Present	Offset-pause IN
2	Cracker	2	EX-EX	Present	Offset-pause IN	2	Cracker	2	EX-EX	Present	Offset-pause IN	2	Cracker	2	EX-EX	Present	Offset-pause IN
2	Cracker	3	EX-EX	Present	Offset-pause IN	2	Cracker	3	EX-EX	Present	Offset-pause IN	2	Cracker	3	EX-EX	Present	Offset-pause IN
3	Spontaneous	1	EX-EX	Present	Offset-pause IN	3	Spontaneous	1	EX-EX	Present	Onset-pause IN, Offset-pause IN	3	Spontaneous	1	EX-EX	Present	Offset-pause IN
3	Spontaneous	2	EX-EX	Present	Onset-pause IN, Offset-pause IN	3	Spontaneous	2	EX-EX	Present	Onset-pause IN, Offset-pause IN	3	Spontaneous	2	EX-EX	Present	Offset-pause IN
3	Spontaneous	3	EX-EX	Present	Offset-pause IN	3	Spontaneous	3	EX-EX	Present	Offset-pause IN	3	Spontaneous	3	EX-EX	Present	Offset-pause IN
3	Dry	1	EX-EX	Present	Offset-pause IN	3	Dry	1	EX-EX	Present	Offset-pause IN	3	Dry	1	IN-EX	Present	Onset-pause EX, Offset-pause IN
3	Dry	2	EX-EX	Present	Offset-pause IN	3	Dry	2	EX-EX	Present	Offset-pause IN	3	Dry	2	IN-EX	Present	Onset-pause EX, Offset-pause IN
3	Dry	3	EX-EX	Present	Offset-pause IN	3	Dry	3	EX-EX	Present	Offset-pause IN	3	Dry	3	EX-EX	Present	Offset-pause IN
3	10ml hold	1	EX-EX	Present	Onset-pause IN, Offset-pause IN	3	10ml hold	1	EX-EX	Present	Onset-pause IN, Offset-pause IN	3	10ml hold	1	EX-EX	Present	Offset-pause IN
3	10ml hold	2	EX-EX	Present	Onset-pause IN, Offset-pause IN	3	10ml hold	2	EX-EX	Present	Onset-pause IN, Offset-pause IN	3	10ml hold	2	EX-EX	Present	Offset-pause IN
3	10ml hold	3	EX-EX	Present	Offset-pause IN	3	10ml hold	3	EX-EX	Present	Offset-pause IN	3	10ml hold	3	EX-EX	Present	Offset-pause IN
3	10ml immediate	1	EX-EX	Present	Offset-pause IN	3	10ml immediate	1	EX-EX	Present	Onset-pause IN, Offset-pause IN	3	10ml immediate	1	EX-EX	Present	Offset-pause IN
3	10ml immediate	2	EX-EX	Present	Offset-pause IN	3	10ml immediate	2	EX-EX	Present	Onset-pause EX, Offset-pause IN	3	10ml immediate	2	EX-EX	Present	Offset-pause IN
3	10ml immediate	3	EX-EX	Present	Onset-pause IN, Offset-pause IN	3	10ml immediate	3	EX-EX	Present	Onset-pause IN, Offset-pause IN	3	10ml immediate	3	EX-EX	Present	Offset-pause IN
3	Cup immediate	1	IN-EX	Present	Onset-pause EX, Offset-pause IN	3	Cup immediate	1	EX-EX	Present	Onset-pause IN, Offset-pause IN	3	Cup immediate	1	EX-IN	Absent	NA
3	Cup immediate	2	EX-EX	Present	Onset-pause IN, Offset-pause IN	3	Cup immediate	2	EX-EX	Present	Onset-pause IN, Offset-pause IN	3	Cup immediate	2	EX-IN	Absent	NA
3	Cup immediate	3	EX-EX	Present	Onset-pause IN, Offset-pause IN	3	Cup immediate	3	EX-EX	Present	Onset-pause IN, Offset-pause IN	3	Cup immediate	3	EX-EX	Present	Offset-pause IN
3	Continuous	1	EX-EX	Present	Offset-pause IN	3	Continuous	1	EX-EX	Present	Offset-pause IN	3	Continuous	1	EX-EX	Present	Offset-pause IN
3	Continuous	2	EX-EX	Present	Onset-pause EX, Offset-pause IN	3	Continuous	2	EX-EX	Present	Onset-pause EX, Offset-pause IN	3	Continuous	2	EX-EX	Present	Offset-pause IN
3	Continuous	3	EX-IN	Present	Offset-pause IN	3	Continuous	3	EX-IN	Present	Onset-pause IN, Offset-pause IN	3	Continuous	3	EX-EX	Present	Offset-pause IN
3	Cracker	1	IN-EX	Present	Onset-pause EX, Offset-pause IN	3	Cracker	1	IN-EX	Present	Onset-pause EX, Offset-pause IN	3	Cracker	1	EX-EX	Present	Offset-pause IN
3	Cracker	2	EX-EX	Present	Offset-pause IN	3	Cracker	2	EX-EX	Present	Offset-pause IN	3	Cracker	2	EX-EX	Present	Offset-pause IN
3	Cracker	3	EX-EX	Present	Offset-pause IN	3	Cracker	3	EX-EX	Present	Offset-pause IN	3	Cracker	3	EX-EX	Present	Offset-pause IN
4	Spontaneous	1	EX-EX	Present	Onset-pause IN, Offset-pause IN	4	Spontaneous	1	EX-EX	Present	Onset-pause IN, Offset-pause IN	4	Spontaneous	1	EX-EX	Present	Onset-pause IN, Offset-pause IN
4	Spontaneous	2	EX-EX	Present	Onset-pause IN, Offset-pause IN	4	Spontaneous	2	EX-EX	Present	Onset-pause IN, Offset-pause IN	4	Spontaneous	2	EX-EX	Present	Offset-pause IN
4	Spontaneous	3	EX-EX	Present	Onset-pause IN, Offset-pause IN	4	Spontaneous	3	EX-EX	Present	Onset-pause IN, Offset-pause IN	4	Spontaneous	3	EX-EX	Present	Offset-pause IN
4	Dry	1	EX-EX	Present	Offset-pause IN	4	Dry	1	EX-EX	Present	Offset-pause IN	4	Dry	1	EX-EX	Present	Offset-pause IN
4	Dry	2	EX-EX	Present	Offset-pause IN	4	Dry	2	EX-EX	Present	Onset-pause EX, Offset-pause IN	4	Dry	2	EX-EX	Present	Offset-pause IN
4	Dry	3	EX-EX	Present	Offset-pause IN	4	Dry	3	EX-EX	Present	Onset-pause EX, Offset-pause IN	4	Dry	3	EX-EX	Present	Offset-pause IN
4	10ml hold	1	EX-EX	Absent	NA	4	10ml hold	1	EX-EX	Absent	NA	4	10ml hold	1	EX-EX	Absent	NA
4	10ml hold	2	IN-EX	Present	Onset-pause EX, Offset-pause IN	4	10ml hold	2	IN-EX	Present	Onset-pause EX, Offset-pause IN	4	10ml hold	2	IN-EX	Present	Onset-pause IN
4	10ml hold	3	IN-EX	Present	Onset-pause EX, Offset-pause IN	4	10ml hold	3	IN-EX	Present	Onset-pause EX, Offset-pause IN	4	10ml hold	3	IN-EX	Present	Offset-pause IN
4	10ml immediate	1	IN-EX	Present	Offset-pause IN	4	10ml immediate	1	IN-EX	Present	Offset-pause IN	4	10ml immediate	1	IN-EX	Present	Offset-pause IN
4	10ml immediate	2	IN-EX	Present	Offset-pause IN	4	10ml immediate	2	IN-EX	Present	Offset-pause IN	4	10ml immediate	2	IN-EX	Present	Offset-pause IN
4	10ml immediate	3	EX-EX	Present	Offset-pause IN	4	10ml immediate	3	EX-EX	Present	Offset-pause IN	4	10ml immediate	3	EX-EX	Present	Offset-pause IN
4	Cup immediate	1	IN-EX	Absent	NA	4	Cup immediate	1	IN-EX	Absent	NA	4	Cup immediate	1	EX-EX	Absent	NA
4	Cup immediate	2	IN-EX	Absent	NA	4	Cup immediate	2	IN-EX	Absent	NA	4	Cup immediate	2	IN-EX	Absent	NA
4	Cup immediate	3	EX-EX	Absent	NA	4	Cup immediate	3	EX-EX	Absent	NA	4	Cup immediate	3	IN-EX	Absent	NA
4	Continuous	1	EX-EX	Present	Offset-pause IN	4	Continuous	1	EX-EX	Present	Offset-pause IN	4	Continuous	1	EX-EX	Present	Offset-pause IN
4	Continuous	2	EX-EX	Present	Offset-pause IN	4	Continuous	2	EX-EX	Present	Offset-pause IN	4	Continuous	2	EX-EX	Absent	NA
4	Continuous	3	EX-EX	Present	Offset-pause IN	4	Continuous	3	EX-EX	Present	Offset-pause IN	4	Continuous	3	EX-EX	Absent	NA
4	Cracker	1	EX-EX	Present	Offset-pause IN	4	Cracker	1	EX-EX	Present	Offset-pause IN	4	Cracker	1	EX-EX	Present	Offset-pause IN
4	Cracker	2	EX-IN	Present	Onset-pause IN	4	Cracker	2	EX-IN	Present	Onset-pause IN	4	Cracker	2	EX-IN	Absent	NA
4	Cracker	3	EX-IN	Absent	NA	4	Cracker	3	EX-IN	Absent	NA	4	Cracker	3	EX-IN	Absent	NA
5	Spontaneous	1	EX-IN	Present	Offset-pause IN	5	Spontaneous	1	EX-IN	Present	Offset-pause IN	5	Spontaneous	1	EX-IN	Absent	NA
5	Spontaneous	2	EX-IN	Present	Offset-pause IN	5	Spontaneous	2	EX-IN	Present	Offset-pause IN	5	Spontaneous	2	EX-IN	Absent	NA
5	Spontaneous	3	EX-IN	Present	Onset-pause IN, Offset-pause IN	5	Spontaneous	3	EX-IN	Present	Onset-pause IN, Offset-pause IN	5	Spontaneous	3	EX-IN	Absent	NA
5	10ml hold	1	EX-EX	Present	Onset-pause IN, Offset-pause IN	5	10ml hold	1	EX-EX	Present	Onset-pause IN, Offset-pause IN	5	10ml hold	1	IN-IN	Present	Onset-pause EX, Offset-pause IN
5	10ml hold	2	EX-EX	Present	Onset-pause IN, Offset-pause IN	5	10ml hold	2	EX-EX	Present	Onset-pause IN, Offset-pause IN	5	10ml hold	2	EX-EX	Present	Onset-pause EX, Offset-pause IN
5	10ml hold	3	EX-EX	Present	Onset-pause IN, Offset-pause IN	5	10ml hold	3	EX-EX	Present	Onset-pause IN, Offset-pause IN	5	10ml hold	3	EX-EX	Present	Onset-pause EX, Offset-pause IN
5	10ml immediate	1	EX-EX	Present	Onset-pause IN, Offset-pause IN	5	10ml immediate	1	EX-EX	Present	Onset-pause IN, Offset-pause IN	5	10ml immediate	1	EX-EX	Present	Onset-pause EX, Offset-pause IN
5	10ml immediate	2	EX-IN	Present	Onset-pause IN, Offset-pause IN	5	10ml immediate	2	EX-IN	Present	Onset-pause IN, Offset-pause IN	5	10ml immediate	2	EX-IN	Absent	NA
5	10ml immediate	3	EX-EX	Present	Onset-pause IN, Offset-pause IN	5	10ml immediate	3	EX-EX	Present	Onset-pause IN, Offset-pause IN	5	10ml immediate	3	EX-EX	Present	Onset-pause EX, Offset-pause IN
5	Cup hold	1	EX-IN	Present	Onset-pause IN	5	Cup hold	1	EX-EX	Present	Onset-pause IN, Offset-pause IN	5	Cup hold	1	EX-IN	Present	Onset-pause IN
5	Cup hold	2	EX-EX	Present	Onset-pause IN, Offset-pause IN	5	Cup hold	2	EX-EX	Present	Onset-pause IN, Offset-pause IN	5	Cup hold	2	EX-EX	Present	Onset-pause EX, Offset-pause IN
5	Cup hold	3	EX-EX	Present	Onset-pause IN, Offset-pause IN	5	Cup hold	3	EX-EX	Present	Onset-pause IN, Offset-pause IN	5	Cup hold	3	EX-EX	Present	Onset-pause EX, Offset-pause IN
5	Cup immediate	1	EX-EX	Present	Onset-pause IN, Offset-pause IN	5	Cup immediate	1	EX-EX	Present	Onset-pause IN, Offset-pause IN	5	Cup immediate	1	EX-EX	Present	Onset-pause EX, Offset-pause IN
5	Cup immediate	2	EX-EX	Present	Onset-pause IN, Offset-pause IN	5	Cup immediate	2	EX-EX	Present	Onset-pause IN, Offset-pause IN	5	Cup immediate	2	EX-EX	Present	Onset-pause EX, Offset-pause IN
5	Cup immediate	3	EX-IN	Present	Onset-pause IN	5	Cup immediate	3	EX-EX	Present	Onset-pause IN, Offset-pause IN	5	Cup immediate	3	EX-IN	Absent	NA
5	Continuous	1	EX-EX	Present	Onset-pause IN, Offset-pause IN	5	Continuous	1	EX-EX	Present	Onset-pause IN, Offset-pause IN	5	Continuous	1	EX-EX	Present	Onset-pause IN, Offset-pause IN
5	Continuous	2	EX-IN	Present	Onset-pause IN, Offset-pause IN	5	Continuous	2	EX-IN	Present	Onset-pause IN, Offset-pause IN	5	Continuous	2	EX-IN	Present	Onset-pause IN, Offset-pause IN
5	Continuous	3	EX-EX	Present	Onset-pause IN, Offset-pause IN	5	Continuous	3	EX-EX	Present	Onset-pause IN, Offset-pause IN	5	Continuous	3	EX-EX	Present	Onset-pause IN, Offset-pause IN
5	Cracker	1	EX-IN	Absent	NA	5	Cracker	1	EX-IN	Absent	NA	5	Cracker	1	EX-IN	Absent	NA
5	Cracker	2	EX-IN	Absent	NA	5	Cracker	2	EX-IN	Absent	NA	5	Cracker	2	EX-IN	Absent	NA
5	Cracker	3	EX-EX	Present	Offset-pause IN	5	Cracker	3	EX-EX	Present	Offset-pause IN	5	Cracker	3	EX-IN	Present	Offset-pause IN
6	Spontaneous	1	EX-EX	Present	Offset-pause IN	6	Spontaneous	1	EX-EX	Present	Onset-pause IN, Offset-pause IN	6	Spontaneous	1	EX-EX	Present	Offset-pause IN
6	Spontaneous	2	EX-EX	Present	Offset-pause IN	6	Spontaneous	2	EX-EX	Present	Offset-pause IN	6	Spontaneous	2	EX-EX	Present	Offset-pause IN
6	Spontaneous	3	EX-EX	Present	Offset-pause IN	6	Spontaneous	3	EX-EX	Present	Offset-pause IN	6	Spontaneous	3	EX-EX	Present	Offset-pause IN
6	Dry	1	EX-EX	Absent	NA	6	Dry	1	EX-EX	Absent	NA	6	Dry	1	EX-EX	Absent	NA
6	Dry	2	EX-EX	Absent	NA	6	Dry	2	EX-EX	Absent	NA	6	Dry	2	EX-EX	Absent	NA
6	Dry	3	EX-EX	Absent	NA	6	Dry	3	EX-EX	Absent	NA	6	Dry	3	EX-EX	Absent	NA
6	10ml hold	1	EX-EX	Present	Offset-pause IN	6	10ml hold	1	EX-EX	Present	Offset-pause IN	6	10ml hold	1	EX-EX	Present	Offset-pause IN
6	10ml hold	2	EX-EX	Present	Offset-pause IN	6	10ml hold	2	EX-EX	Present	Offset-pause IN	6	10ml hold	2	EX-EX	Present	Offset-pause IN
6	10ml hold	3	EX-EX	Present	Onset-pause IN, Offset-pause IN	6	10ml hold	3	EX-EX	Present	Onset-pause IN, Offset-pause IN	6	10ml hold	3	EX-EX	Present	Offset-pause IN
6	10ml immediate	1	EX-EX	Present	Offset-pause IN	6	10ml immediate	1	EX-EX	Present	Offset-pause IN	6	10ml immediate	1	EX-EX	Present	Offset-pause IN
6	10ml immediate	2	EX-EX	Present	Offset-pause IN	6	10ml immediate	2	EX-EX	Present	Offset-pause IN	6	10ml immediate	2	EX-EX	Present	Offset-pause IN
6	10ml immediate	3	EX-EX	Present	Onset-pause IN, Offset-pause IN	6	10ml immediate	3	EX-EX	Present	Onset-pause IN, Offset-pause IN	6	10ml immediate	3	EX-EX	Present	Offset-pause IN
6	Cup hold	2	EX-EX	Present	Onset-pause IN, Offset-pause IN	6	Cup hold	2	EX-EX	Present	Onset-pause IN, Offset-pause IN	6	Cup hold	2	EX-EX	Present	Onset-pause EX, Offset-pause IN
6	Cup hold	3	EX-EX	Present	Offset-pause IN	6	Cup hold	3	EX-EX	Present	Offset-pause IN	6	Cup hold	3	EX-EX	Present	Offset-pause IN
6	Cup immediate	1	EX-EX	Present	Onset-pause IN, Offset-pause IN	6	Cup immediate	1	EX-EX	Present	Onset-pause IN, Offset-pause IN	6	Cup immediate	1	EX-EX	Present	Onset-pause EX, Offset-pause IN
6	Cup immediate	2	EX-EX	Present	Onset-pause IN, Offset-pause IN	6	Cup immediate	2	EX-EX	Present	Onset-pause IN, Offset-pause IN	6	Cup immediate	2	EX-EX	Present	Onset-pause EX, Offset-pause IN
6	Cup immediate	3	EX-EX	Present	Offset-pause IN	6	Cup immediate	3	EX-EX	Present	Offset-pause IN	6	Cup immediate	3	EX-EX	Present	Offset-pause IN
6	Continuous	1	EX-EX	Present	Onset-pause IN, Offset-pause IN	6	Continuous	1	EX-EX	Present	Onset-pause IN, Offset-pause IN	6	Continuous	1	EX-EX	Present	Offset-pause IN
6	Continuous	2	EX-EX	Present	Offset-pause IN	6	Continuous	2	EX-EX	Present	Offset-pause IN	6	Continuous	2	EX-EX	Present	Offset-pause IN
6	Continuous	3	EX-IN	Present	Onset-pause IN, Offset-pause IN	6	Continuous	3	EX-IN	Present	Onset-pause IN, Offset-pause IN	6	Continuous	3	EX-IN	Present	Offset-pause IN
6	Cracker	1	EX-EX	Present	Onset-pause IN, Offset-pause IN	6	Cracker	1	EX-EX	Present	Onset-pause IN, Offset-pause IN	6	Cracker	1	EX-EX	Present	Onset-pause IN, Offset-pause IN
6	Cracker	2	EX-EX	Present	Onset-pause IN, Offset-pause IN	6	Cracker	2	EX-EX	Present	Onset-pause IN, Offset-pause IN	6	Cracker	2	EX-EX	Present	Onset-pause IN, Offset-pause IN
6	Cracker	3	EX-EX	Absent	NA	6	Cracker	3	EX-EX	Absent	NA	6	Cracker	3	EX-EX	Absent	NA
7	Spontaneous	1	EX-EX	Present	Onset-pause IN, Offset-pause IN	7	Spontaneous	1	EX-EX	Present	Onset-pause IN, Offset-pause IN	7	Spontaneous	1	EX-EX	Present	Offset-pause IN
7	Spontaneous	2	IN-EX	Present	Offset-pause IN	7	Spontaneous	2	IN-EX	Present	Offset-pause IN	7	Spontaneous	2	IN-EX	Present	Offset-pause IN
7	Spontaneous	3	EX-EX	Present	Offset-pause IN	7	Spontaneous	3	EX-EX	Present	Offset-pause IN	7	Spontaneous	3	EX-EX	Present	Onset-pause EX, Offset-pause IN
7	Dry	1	EX-EX	Present	Offset-pause IN	7	Dry	1	EX-EX	Present	Offset-pause IN	7	Dry	1	EX-EX	Present	Offset-pause IN
7	Dry	2	EX-EX	Present	Offset-pause IN	7	Dry	2	EX-EX	Present	Offset-pause IN	7	Dry	2	EX-EX	Present	Offset-pause IN
7	Dry	3	EX-EX	Present	Offset-pause IN	7	Dry	3	EX-EX	Present	Offset-pause IN	7	Dry	3	EX-EX	Present	Offset-pause IN
7	10ml hold	1	EX-EX	Present	Offset-pause IN	7	10ml hold	1	EX-EX	Present	Offset-pause IN	7	10ml hold	1	EX-EX	Present	Offset-pause IN
7	10ml hold	2	EX-EX	Present	Offset-pause IN	7	10ml hold	2	EX-EX	Present	Offset-pause IN	7	10ml hold	2	EX-EX	Present	Offset-pause IN
7	10ml hold	3	EX-EX	Present	Offset-pause IN	7	10ml hold	3	EX-EX	Present	Offset-pause IN	7	10ml hold	3	EX-EX	Present	Offset-pause IN
7	10ml immediate	1	EX-EX	Present	Offset-pause IN	7	10ml immediate	1	EX-EX	Present	Offset-pause IN	7	10ml immediate	1	EX-EX	Present	Offset-pause IN
7	10ml immediate	2	EX-EX	Present	Offset-pause IN	7	10ml immediate	2	EX-EX	Present	Offset-pause IN	7	10ml immediate	2	EX-EX	Present	Offset-pause IN
7	10ml immediate	3	EX-IN	Present	Offset-pause IN	7	10ml immediate	3	EX-IN	Present	Offset-pause IN	7	10ml immediate	3	EX-IN	Absent	NA
7	Cup hold	1	EX-EX	Present	Offset-pause IN	7	Cup hold	1	EX-EX	Present	Offset-pause IN	7	Cup hold	1	EX-EX	Present	Offset-pause IN
7	Cup hold	2	EX-EX	Present	Offset-pause IN	7	Cup hold	2	EX-EX	Present	Offset-pause IN	7	Cup hold	2	EX-EX	Present	Offset-pause IN
7	Cup hold	3	EX-EX	Present	Offset-pause IN	7	Cup hold	3	EX-EX	Present	Offset-pause IN	7	Cup hold	3	EX-EX	Present	Offset-pause IN
7	Cup immediate	1	EX-EX	Present	Onset-pause IN, Offset-pause IN	7	Cup immediate	1	EX-EX	Present	Onset-pause IN, Offset-pause IN	7	Cup immediate	1	EX-EX	Present	Offset-pause IN
7	Cup immediate	2	EX-EX	Present	Offset-pause IN	7	Cup immediate	2	EX-EX	Present	Offset-pause IN	7	Cup immediate	2	EX-EX	Present	Offset-pause IN
7	Cup immediate	3	EX-EX	Present	Offset-pause IN	7	Cup immediate	3	EX-EX	Present	Offset-pause IN	7	Cup immediate	3	EX-EX	Present	Offset-pause IN
7	Continuous	1	IN-EX	Present	Onset-pause EX, Offset-pause IN	7	Continuous	1	IN-EX	Present	Onset-pause EX, Offset-pause IN	7	Continuous	1	IN-EX	Present	Onset-pause EX
7	Continuous	2	IN-EX	Present	Onset-pause EX, Offset-pause IN	7	Continuous	2	IN-EX	Present	Onset-pause EX, Offset-pause IN	7	Continuous	2	IN-EX	Present	Offset-pause IN
7	Continuous	3	EX-EX	Present	Offset-pause IN	7	Continuous	3	EX-EX	Present	Offset-pause IN	7	Continuous	3	EX-EX	Present	Offset-pause IN
7	Cracker	1	EX-EX	Present	Offset-pause IN	7	Cracker	1	EX-EX	Present	Offset-pause IN	7	Cracker	1	EX-EX	Present	Offset-pause IN
7	Cracker	2	EX-EX	Present	Offset-pause IN	7	Cracker	2	EX-EX	Present	Offset-pause IN	7	Cracker	2	EX-EX	Present	Offset-pause IN
7	Cracker	3	EX-EX	Present	Onset-pause IN, Offset-pause IN	7	Cracker	3	EX-EX	Present	Onset-pause IN, Offset-pause IN	7	Cracker	3	EX-EX	Present	Offset-pause IN
8	Spontaneous	1	EX-EX	Present	Onset-pause IN	8	Spontaneous	1	EX-EX	Present	Onset-pause IN	8	Spontaneous	1	EX-EX	Absent	NA
8	Spontaneous	2	EX-EX	Absent	NA	8	Spontaneous	2	EX-EX	Absent	NA	8	Spontaneous	2	EX-EX	Absent	NA
8	Spontaneous	3	IN-EX	Present	Onset-pause EX, Offset-pause IN	8	Spontaneous	3	IN-EX	Present	Onset-pause EX, Offset-pause IN	8	Spontaneous	3	IN-EX	Present	Onset-pause EX, Offset-pause IN
8	Dry	1	EX-EX	Present	Offset-pause IN	8	Dry	1	EX-EX	Present	Offset-pause IN	8	Dry	1	EX-EX	Present	Offset-pause IN
8	Dry	2	EX-EX	Present	Offset-pause IN	8	Dry	2	EX-EX	Present	Onset-pause IN, Offset-pause IN	8	Dry	2	EX-EX	Absent	NA
8	Dry	3	EX-EX	Absent	NA	8	Dry	3	EX-EX	Absent	NA	8	Dry	3	EX-EX	Absent	NA
8	10ml hold	1	EX-EX	Present	Offset-pause EX	8	10ml hold	1	EX-EX	Present	Offset-pause EX	8	10ml hold	1	EX-EX	Absent	NA
8	10ml hold	2	EX-EX	Present	Offset-pause IN	8	10ml hold	2	EX-EX	Present	Offset-pause EX	8	10ml hold	2	EX-EX	Present	Offset-pause EX
8	10ml hold	3	IN-EX	Present	Onset-pause EX, Offset-pause IN	8	10ml hold	3	IN-EX	Present	Onset-pause EX, Offset-pause IN	8	10ml hold	3	IN-EX	Present	Onset-pause EX, Offset-pause IN
8	10ml immediate	1	EX-EX	Present	Offset-pause IN	8	10ml immediate	1	EX-EX	Present	Offset-pause IN	8	10ml immediate	1	EX-EX	Absent	NA
8	10ml immediate	2	EX-IN	Present	Onset-pause EX, Offset-pause IN	8	10ml immediate	2	EX-IN	Present	Onset-pause EX, Offset-pause IN	8	10ml immediate	2	EX-IN	Absent	NA
8	10ml immediate	3	EX-EX	Present	Offset-pause IN	8	10ml immediate	3	EX-EX	Present	Offset-pause IN	8	10ml immediate	3	EX-EX	Present	Offset-pause IN
8	Cup hold	1	EX-EX	Present	Offset-pause EX	8	Cup hold	1	EX-EX	Present	Offset-pause EX	8	Cup hold	1	EX-EX	Absent	NA
8	Cup hold	2	EX-EX	Present	Offset-pause IN	8	Cup hold	2	EX-EX	Present	Offset-pause IN	8	Cup hold	2	EX-EX	Present	Offset-pause IN
8	Cup hold	3	EX-EX	Present	Offset-pause IN	8	Cup hold	3	EX-EX	Present	Offset-pause IN	8	Cup hold	3	EX-EX	Present	Offset-pause IN
8	Cup immediate	1	EX-EX	Present	Offset-pause EX	8	Cup immediate	1	EX-EX	Present	Offset-pause EX	8	Cup immediate	1	EX-EX	Absent	NA
8	Cup immediate	2	EX-EX	Present	Onset-pause IN, Offset-pause IN	8	Cup immediate	2	EX-EX	Present	Offset-pause IN	8	Cup immediate	2	EX-EX	Present	Offset-pause IN
8	Cup immediate	3	EX-EX	Present	Onset-pause IN, Offset-pause IN	8	Cup immediate	3	EX-EX	Present	Offset-pause IN	8	Cup immediate	3	EX-EX	Present	Offset-pause IN
8	Continuous	2	EX-EX	Present	Offset-pause IN	8	Continuous	2	EX-EX	Present	Offset-pause IN	8	Continuous	2	EX-EX	Absent	NA
8	Continuous	3	EX-EX	Present	Offset-pause IN	8	Continuous	3	EX-EX	Present	Offset-pause IN	8	Continuous	3	EX-EX	Absent	NA
8	Cracker	1	EX-IN	Present	Offset-pause EX	8	Cracker	1	EX-IN	Present	Offset-pause EX	8	Cracker	1	EX-IN	Present	Offset-pause IN
8	Cracker	2	EX-IN	Present	Offset-pause EX	8	Cracker	2	EX-IN	Present	Offset-pause EX	8	Cracker	2	EX-IN	Present	Onset-pause EX, Offset-pause EX
8	Cracker	3	EX-EX	Present	Onset-pause EX, Offset-pause IN	8	Cracker	3	EX-EX	Present	Offset-pause IN	8	Cracker	3	EX-EX	Present	Onset-pause EX, Offset-pause IN
9	Spontaneous	1	EX-EX	Present	Onset-pause IN, Offset-pause IN	9	Spontaneous	1	EX-EX	Present	Onset-pause IN, Offset-pause IN	9	Spontaneous	1	EX-EX	Present	Onset-pause IN, Offset-pause IN
9	Spontaneous	2	EX-EX	Present	Onset-pause IN, Offset-pause IN	9	Spontaneous	2	EX-EX	Present	Onset-pause IN, Offset-pause IN	9	Spontaneous	2	EX-EX	Present	Onset-pause EX, Offset-pause IN
9	Spontaneous	3	EX-EX	Present	Onset-pause IN, Offset-pause IN	9	Spontaneous	3	EX-EX	Present	Onset-pause IN, Offset-pause IN	9	Spontaneous	3	EX-EX	Present	Onset-pause EX, Offset-pause IN
9	Dry	1	EX-EX	Present	Onset-pause IN, Offset-pause IN	9	Dry	1	EX-EX	Present	Onset-pause IN, Offset-pause IN	9	Dry	1	EX-EX	Present	Onset-pause EX, Offset-pause IN
9	Dry	2	EX-EX	Absent	NA	9	Dry	2	EX-EX	Absent	NA	9	Dry	2	EX-EX	Absent	NA
9	Dry	3	EX-EX	Present	Onset-pause EX, Offset-pause IN	9	Dry	3	EX-EX	Present	Onset-pause EX, Offset-pause IN	9	Dry	3	EX-EX	Present	Onset-pause EX, Offset-pause IN
9	10ml hold	1	EX-EX	Present	Onset-pause IN, Offset-pause IN	9	10ml hold	1	EX-EX	Present	Onset-pause IN, Offset-pause IN	9	10ml hold	1	IN-EX	Present	Onset-pause EX, Offset-pause IN
9	10ml hold	2	EX-EX	Present	Onset-pause IN, Offset-pause IN	9	10ml hold	2	EX-EX	Present	Onset-pause IN, Offset-pause IN	9	10ml hold	2	EX-EX	Present	Onset-pause EX, Offset-pause IN
9	10ml hold	3	EX-EX	Present	Onset-pause IN, Offset-pause IN	9	10ml hold	3	EX-EX	Present	Onset-pause IN, Offset-pause IN	9	10ml hold	3	EX-EX	Present	Onset-pause EX, Offset-pause IN
9	10ml immediate	1	EX-EX	Present	Onset-pause IN, Offset-pause IN	9	10ml immediate	1	EX-EX	Present	Onset-pause IN, Offset-pause IN	9	10ml immediate	1	EX-EX	Present	Onset-pause EX, Offset-pause IN
9	10ml immediate	2	EX-EX	Present	Onset-pause IN, Offset-pause IN	9	10ml immediate	2	EX-EX	Present	Onset-pause IN, Offset-pause IN	9	10ml immediate	2	IN-EX	Present	Onset-pause EX, Offset-pause IN
9	10ml immediate	3	EX-EX	Present	Onset-pause IN, Offset-pause IN	9	10ml immediate	3	EX-EX	Present	Onset-pause IN, Offset-pause IN	9	10ml immediate	3	IN-EX	Present	Onset-pause EX, Offset-pause IN
9	Cup hold	1	IN-EX	Present	Onset-pause EX, Offset-pause IN	9	Cup hold	1	IN-EX	Present	Onset-pause EX, Offset-pause IN	9	Cup hold	1	IN-EX	Present	Onset-pause EX, Offset-pause IN
9	Cup hold	2	EX-EX	Present	Onset-pause IN, Offset-pause IN	9	Cup hold	2	EX-EX	Present	Onset-pause IN, Offset-pause IN	9	Cup hold	2	IN-EX	Present	Onset-pause EX, Offset-pause IN
9	Cup hold	3	EX-EX	Present	Onset-pause IN, Offset-pause IN	9	Cup hold	3	EX-EX	Present	Onset-pause IN, Offset-pause IN	9	Cup hold	3	EX-EX	Present	Onset-pause EX, Offset-pause IN
9	Cup immediate	1	EX-EX	Present	Onset-pause IN, Offset-pause IN	9	Cup immediate	1	EX-EX	Present	Onset-pause IN, Offset-pause IN	9	Cup immediate	1	EX-EX	Present	Onset-pause EX, Offset-pause IN
9	Cup immediate	2	IN-EX	Present	Onset-pause EX, Offset-pause IN	9	Cup immediate	2	IN-EX	Present	Onset-pause EX, Offset-pause IN	9	Cup immediate	2	EX-EX	Present	Onset-pause IN, Offset-pause IN
9	Cup immediate	3	EX-EX	Present	Onset-pause IN, Offset-pause IN	9	Cup immediate	3	EX-EX	Present	Onset-pause IN, Offset-pause IN	9	Cup immediate	3	EX-EX	Present	Onset-pause EX, Offset-pause IN
9	Continuous	1	EX-IN	Present	Onset-pause IN, Offset-pause IN	9	Continuous	1	EX-IN	Present	Onset-pause IN, Offset-pause IN	9	Continuous	1	EX-IN	Present	Onset-pause EX, Offset-pause IN
9	Continuous	2	EX-IN	Present	Onset-pause IN, Offset-pause IN	9	Continuous	2	EX-IN	Present	Onset-pause IN, Offset-pause IN	9	Continuous	2	IN-IN	Present	Onset-pause EX, Offset-pause IN
9	Continuous	3	EX-EX	Present	Onset-pause IN, Offset-pause IN	9	Continuous	3	EX-EX	Present	Onset-pause IN, Offset-pause IN	9	Continuous	3	IN-EX	Present	Onset-pause EX, Offset-pause IN
9	Cracker	1	EX-EX	Absent	NA	9	Cracker	1	EX-EX	Absent	NA	9	Cracker	1	IN-EX	Absent	NA
9	Cracker	2	EX-EX	Present	Offset-pause IN	9	Cracker	2	EX-EX	Present	Offset-pause IN	9	Cracker	2	EX-EX	Present	Onset-pause EX, Offset-pause IN
9	Cracker	3	EX-EX	Present	Onset-pause IN, Offset-pause IN	9	Cracker	3	EX-EX	Present	Onset-pause IN, Offset-pause IN	9	Cracker	3	EX-EX	Present	Onset-pause EX, Offset-pause IN
10	Spontaneous	1	EX-EX	Present	Offset-pause IN	10	Spontaneous	1	EX-EX	Present	Offset-pause IN	10	Spontaneous	1	EX-EX	Present	Offset-pause IN
10	Spontaneous	2	EX-EX	Present	Offset-pause IN	10	Spontaneous	2	EX-EX	Present	Offset-pause IN	10	Spontaneous	2	EX-EX	Present	Onset-pause EX, Offset-pause IN
10	Spontaneous	3	IN-EX	Present	Onset-pause EX, Offset-pause IN	10	Spontaneous	3	IN-EX	Present	Onset-pause EX, Offset-pause IN	10	Spontaneous	3	EX-EX	Present	Onset-pause IN, Offset-pause IN
10	Dry	1	IN-EX	Present	Onset-pause EX, Offset-pause IN	10	Dry	1	IN-EX	Present	Onset-pause EX, Offset-pause IN	10	Dry	1	IN-EX	Present	Offset-pause IN
10	Dry	2	EX-EX	Present	Onset-pause IN, Offset-pause IN	10	Dry	2	EX-EX	Present	Onset-pause IN, Offset-pause IN	10	Dry	2	EX-EX	Present	Offset-pause IN
10	Dry	3	EX-EX	Present	Offset-pause IN	10	Dry	3	EX-EX	Present	Offset-pause IN	10	Dry	3	EX-EX	Present	Offset-pause IN
10	10ml hold	1	EX-EX	Present	Offset-pause IN	10	10ml hold	1	EX-EX	Present	Offset-pause IN	10	10ml hold	1	EX-EX	Present	Offset-pause IN
10	10ml hold	2	EX-EX	Present	Offset-pause IN	10	10ml hold	2	EX-EX	Present	Offset-pause IN	10	10ml hold	2	EX-EX	Present	Offset-pause IN
10	10ml hold	3	EX-EX	Present	Onset-pause IN, Offset-pause IN	10	10ml hold	3	EX-EX	Present	Onset-pause IN, Offset-pause IN	10	10ml hold	3	EX-EX	Present	Offset-pause IN
10	10ml immediate	1	IN-EX	Present	Onset-pause EX, Offset-pause IN	10	10ml immediate	1	IN-EX	Present	Onset-pause EX, Offset-pause IN	10	10ml immediate	1	EX-EX	Present	Onset-pause IN, Offset-pause IN
10	10ml immediate	2	EX-EX	Present	Offset-pause IN	10	10ml immediate	2	EX-EX	Present	Offset-pause IN	10	10ml immediate	2	IN-EX	Present	Onset-pause EX, Offset-pause IN
10	10ml immediate	3	EX-EX	Present	Offset-pause IN	10	10ml immediate	3	EX-EX	Present	Offset-pause IN	10	10ml immediate	3	IN-EX	Present	Onset-pause EX, Offset-pause IN
10	Cup hold	1	EX-EX	Present	Onset-pause IN, Offset-pause IN	10	Cup hold	1	EX-EX	Present	Onset-pause IN, Offset-pause IN	10	Cup hold	1	EX-EX	Present	Onset-pause EX, Offset-pause IN
10	Cup hold	2	IN-EX	Present	Onset-pause EX, Offset-pause IN	10	Cup hold	2	IN-EX	Present	Onset-pause EX, Offset-pause IN	10	Cup hold	2	IN-EX	Present	Onset-pause EX, Offset-pause IN
10	Cup hold	3	EX-EX	Present	Onset-pause IN, Offset-pause IN	10	Cup hold	3	EX-EX	Present	Offset-pause IN	10	Cup hold	3	EX-EX	Present	Onset-pause EX, Offset-pause IN
10	Cup immediate	1	EX-EX	Present	Onset-pause IN, Offset-pause IN	10	Cup immediate	1	EX-EX	Present	Offset-pause IN	10	Cup immediate	1	EX-EX	Present	Onset-pause EX, Offset-pause IN
10	Cup immediate	2	EX-EX	Present	Onset-pause IN, Offset-pause IN	10	Cup immediate	2	EX-EX	Present	Offset-pause IN	10	Cup immediate	2	EX-EX	Present	Onset-pause EX, Offset-pause IN
10	Cup immediate	3	EX-EX	Present	Onset-pause IN, Offset-pause IN	10	Cup immediate	3	EX-EX	Present	Offset-pause IN	10	Cup immediate	3	EX-EX	Present	Onset-pause EX, Offset-pause IN
10	Continuous	1	EX-EX	Present	Offset-pause IN	10	Continuous	1	IN-EX	Present	Onset-pause EX, Offset-pause IN	10	Continuous	1	IN-EX	Present	Onset-pause EX
10	Continuous	2	EX-EX	Present	Offset-pause IN	10	Continuous	2	IN-EX	Present	Onset-pause EX, Offset-pause IN	10	Continuous	2	IN-EX	Present	Offset-pause IN
10	Continuous	3	EX-EX	Present	Onset-pause IN, Offset-pause IN	10	Continuous	3	EX-EX	Present	Offset-pause IN	10	Continuous	3	EX-EX	Absent	NA
10	Cracker	1	EX-EX	Present	Onset-pause IN, Offset-pause IN	10	Cracker	1	EX-EX	Present	Onset-pause IN, Offset-pause IN	10	Cracker	1	EX-EX	Present	Offset-pause IN
10	Cracker	2	EX-EX	Present	Onset-pause IN, Offset-pause IN	10	Cracker	2	EX-EX	Present	Onset-pause IN, Offset-pause IN	10	Cracker	2	EX-EX	Present	Offset-pause IN
10	Cracker	3	EX-EX	Present	Offset-pause IN	10	Cracker	3	EX-EX	Present	Offset-pause IN	10	Cracker	3	EX-EX	Present	Offset-pause IN
11	Spontaneous	1	EX-EX	Present	Offset-pause IN	11	Spontaneous	1	EX-EX	Present	Offset-pause IN	11	Spontaneous	1	IN-EX	Present	Onset-pause EX, Offset-pause IN
11	Spontaneous	2	EX-EX	Present	Offset-pause IN	11	Spontaneous	2	EX-EX	Present	Offset-pause IN	11	Spontaneous	2	EX-EX	Present	Offset-pause IN
11	Spontaneous	3	EX-EX	Present	Onset-pause EX, Offset-pause IN	11	Spontaneous	3	EX-EX	Present	Onset-pause EX, Offset-pause IN	11	Spontaneous	3	EX-EX	Present	Onset-pause EX, Offset-pause IN
11	Dry	1	EX-EX	Present	Offset-pause IN	11	Dry	1	EX-EX	Present	Offset-pause IN	11	Dry	1	IN-EX	Present	Onset-pause EX, Offset-pause IN
11	Dry	2	EX-EX	Present	Offset-pause IN	11	Dry	2	EX-EX	Present	Offset-pause IN	11	Dry	2	IN-EX	Present	Onset-pause EX, Offset-pause IN
11	Dry	3	EX-EX	Present	Offset-pause IN	11	Dry	3	EX-EX	Present	Offset-pause IN	11	Dry	3	IN-EX	Present	Onset-pause EX, Offset-pause IN
11	10ml hold	1	EX-EX	Present	Onset-pause IN, Offset-pause IN	11	10ml hold	1	EX-EX	Present	Onset-pause IN, Offset-pause IN	11	10ml hold	1	EX-EX	Present	Onset-pause EX, Offset-pause IN
11	10ml hold	2	EX-EX	Present	Onset-pause IN, Offset-pause IN	11	10ml hold	2	EX-EX	Present	Offset-pause IN	11	10ml hold	2	EX-EX	Present	Onset-pause EX, Offset-pause IN
11	10ml hold	3	EX-EX	Present	Offset-pause IN	11	10ml hold	3	EX-EX	Present	Offset-pause IN	11	10ml hold	3	EX-EX	Present	Offset-pause IN
11	10ml immediate	1	EX-EX	Present	Offset-pause IN	11	10ml immediate	1	EX-EX	Present	Offset-pause IN	11	10ml immediate	1	EX-EX	Present	Onset-pause EX, Offset-pause IN
11	10ml immediate	2	EX-EX	Present	Offset-pause IN	11	10ml immediate	2	EX-EX	Present	Offset-pause IN	11	10ml immediate	2	missing	missing	missing
11	10ml immediate	3	EX-EX	Present	Offset-pause IN	11	10ml immediate	3	EX-EX	Present	Offset-pause IN	11	10ml immediate	3	EX-EX	Present	Offset-pause IN
11	Cup hold	1	EX-EX	Present	Offset-pause IN	11	Cup hold	1	EX-EX	Present	Offset-pause IN	11	Cup hold	1	EX-EX	Present	Offset-pause IN
11	Cup hold	2	EX-EX	Present	Onset-pause IN, Offset-pause IN	11	Cup hold	2	EX-EX	Present	Onset-pause IN, Offset-pause IN	11	Cup hold	2	EX-EX	Present	Onset-pause EX, Offset-pause IN
11	Cup hold	3	EX-EX	Present	Onset-pause IN, Offset-pause IN	11	Cup hold	3	EX-EX	Present	Onset-pause IN, Offset-pause IN	11	Cup hold	3	IN-EX	Present	Onset-pause EX, Offset-pause IN
11	Cup immediate	1	EX-EX	Present	Onset-pause IN, Offset-pause IN	11	Cup immediate	1	EX-EX	Present	Offset-pause IN	11	Cup immediate	1	EX-EX	Present	Onset-pause EX, Offset-pause IN
11	Cup immediate	2	EX-EX	Present	Onset-pause IN, Offset-pause IN	11	Cup immediate	2	EX-EX	Present	Onset-pause IN, Offset-pause IN	11	Cup immediate	2	EX-EX	Present	Offset-pause IN
11	Cup immediate	3	EX-EX	Present	Onset-pause IN, Offset-pause IN	11	Cup immediate	3	EX-EX	Present	Onset-pause IN, Offset-pause IN	11	Cup immediate	3	EX-EX	Present	Offset-pause IN
11	Continuous	1	EX-EX	Present	Offset-pause IN	11	Continuous	1	EX-EX	Present	Offset-pause IN	11	Continuous	1	EX-IN	Present	Offset-pause IN
11	Continuous	2	EX-EX	Present	Offset-pause IN	11	Continuous	2	EX-EX	Present	Offset-pause IN	11	Continuous	2	IN-EX	Present	Onset-pause EX, Offset-pause IN
11	Continuous	3	EX-EX	Present	Offset-pause IN	11	Continuous	3	EX-EX	Present	Offset-pause IN	11	Continuous	3	IN-EX	Present	Onset-pause EX, Offset-pause IN
11	Cracker	1	EX-EX	Present	Offset-pause IN	11	Cracker	1	EX-EX	Present	Offset-pause IN	11	Cracker	1	EX-EX	Present	Onset-pause EX, Offset-pause IN
11	Cracker	2	EX-EX	Present	Offset-pause IN	11	Cracker	2	EX-EX	Present	Offset-pause IN	11	Cracker	2	EX-EX	Present	Offset-pause IN
11	Cracker	3	EX-EX	Present	Offset-pause IN	11	Cracker	3	EX-EX	Present	Offset-pause IN	11	Cracker	3	IN-EX	Present	Offset-pause IN
12	Spontaneous	1	EX-IN	Absent	NA	12	Spontaneous	1	EX-IN	Absent	NA	12	Spontaneous	1	EX-IN	Absent	NA
12	Spontaneous	2	EX-IN	Present	Offset-pause IN	12	Spontaneous	2	EX-IN	Present	Onset-pause IN, Offset-pause IN	12	Spontaneous	2	EX-IN	Present	Onset-pause EX, Offset-pause IN
12	Dry	1	EX-EX	Present	Offset-pause IN	12	Dry	1	EX-EX	Present	Offset-pause IN	12	Dry	1	EX-EX	Present	Onset-pause EX, Offset-pause IN
12	Dry	2	EX-EX	Present	Offset-pause IN	12	Dry	2	EX-EX	Present	Offset-pause IN	12	Dry	2	EX-EX	Present	Onset-pause EX, Offset-pause IN
12	Dry	3	EX-EX	Present	Onset-pause IN, Offset-pause IN	12	Dry	3	EX-EX	Present	Onset-pause IN, Offset-pause IN	12	Dry	3	EX-EX	Present	Onset-pause EX, Offset-pause IN
12	10ml hold	1	EX-EX	Present	Offset-pause IN	12	10ml hold	1	EX-EX	Present	Offset-pause IN	12	10ml hold	1	EX-EX	Present	Offset-pause IN
12	10ml hold	2	EX-EX	Present	Offset-pause IN	12	10ml hold	2	EX-EX	Present	Offset-pause IN	12	10ml hold	2	EX-EX	Present	Onset-pause EX, Offset-pause IN
12	10ml hold	3	EX-IN	Present	Offset-pause IN	12	10ml hold	3	EX-IN	Present	Offset-pause IN	12	10ml hold	3	EX-IN	Present	Onset-pause EX, Offset-pause IN
12	10ml immediate	1	EX-EX	Present	Offset-pause IN	12	10ml immediate	1	EX-EX	Present	Offset-pause IN	12	10ml immediate	1	EX-EX	Present	Offset-pause IN
12	10ml immediate	2	EX-IN	Present	Offset-pause IN	12	10ml immediate	2	EX-IN	Present	Offset-pause IN	12	10ml immediate	2	EX-IN	Present	Onset-pause EX, Offset-pause IN
12	10ml immediate	3	EX-EX	Present	Offset-pause IN	12	10ml immediate	3	EX-IN	Present	Offset-pause IN	12	10ml immediate	3	EX-IN	Present	Onset-pause EX, Offset-pause IN
12	Cup hold	1	EX-EX	Present	Offset-pause IN	12	Cup hold	1	EX-EX	Present	Offset-pause IN	12	Cup hold	1	EX-EX	Present	Offset-pause IN
12	Cup hold	2	EX-IN	Present	Offset-pause IN	12	Cup hold	2	EX-IN	Present	Offset-pause IN	12	Cup hold	2	EX-IN	Present	Offset-pause IN
12	Cup hold	3	EX-EX	Present	Offset-pause IN	12	Cup hold	3	EX-EX	Present	Offset-pause IN	12	Cup hold	3	EX-EX	Present	Onset-pause EX, Offset-pause IN
12	Cup immediate	1	EX-EX	Present	Offset-pause IN	12	Cup immediate	1	EX-EX	Present	Offset-pause IN	12	Cup immediate	1	EX-EX	Present	Onset-pause EX, Offset-pause IN
12	Cup immediate	2	EX-EX	Present	Offset-pause IN	12	Cup immediate	2	EX-EX	Present	Offset-pause IN	12	Cup immediate	2	EX-EX	Present	Offset-pause IN
12	Cup immediate	3	EX-EX	Present	Offset-pause IN	12	Cup immediate	3	EX-EX	Present	Offset-pause IN	12	Cup immediate	3	EX-EX	Present	Offset-pause IN
12	Continuous	1	EX-IN	Present	Offset-pause IN	12	Continuous	1	EX-IN	Present	Offset-pause IN	12	Continuous	1	EX-IN	Present	Onset-pause EX, Offset-pause IN
12	Continuous	2	IN-EX	Present	Onset-pause EX, Offset-pause IN	12	Continuous	2	IN-EX	Present	Onset-pause EX, Offset-pause IN	12	Continuous	2	IN-EX	Present	Offset-pause IN
12	Continuous	3	EX-EX	Present	Offset-pause IN	12	Continuous	3	EX-EX	Present	Offset-pause IN	12	Continuous	3	EX-EX	Present	Offset-pause IN
12	Cracker	1	EX-EX	Present	Onset-pause EX, Offset-pause IN	12	Cracker	1	EX-EX	Present	Onset-pause EX, Offset-pause IN	12	Cracker	1	EX-EX	Present	Onset-pause EX, Offset-pause IN
12	Cracker	2	EX-EX	Present	Onset-pause IN, Offset-pause IN	12	Cracker	2	EX-EX	Present	Offset-pause IN	12	Cracker	2	EX-EX	Present	Offset-pause IN
12	Cracker	3	EX-EX	Present	Onset-pause IN, Offset-pause IN	12	Cracker	3	EX-EX	Present	Onset-pause IN, Offset-pause IN	12	Cracker	3	EX-EX	Present	Onset-pause EX, Offset-pause IN
13	Spontaneous	1	EX-EX	Present	Offset-pause IN	13	Spontaneous	1	EX-EX	Present	Offset-pause IN	13	Spontaneous	1	EX-EX	Absent	NA
13	Spontaneous	2	EX-EX	Present	Onset-pause IN, Offset-pause IN	13	Spontaneous	2	EX-EX	Present	Onset-pause IN, Offset-pause IN	13	Spontaneous	2	EX-EX	Present	Offset-pause IN
13	Spontaneous	3	EX-EX	Present	Offset-pause IN	13	Spontaneous	3	EX-EX	Present	Offset-pause IN	13	Spontaneous	3	EX-EX	Present	Onset-pause IN, Offset-pause IN
13	Dry	1	EX-EX	Present	Onset-pause IN, Offset-pause IN	13	Dry	1	EX-EX	Present	Onset-pause IN, Offset-pause IN	13	Dry	1	EX-EX	Present	Onset-pause EX, Offset-pause IN
13	Dry	2	EX-EX	Present	Onset-pause IN, Offset-pause IN	13	Dry	2	EX-EX	Present	Onset-pause IN, Offset-pause IN	13	Dry	2	EX-EX	Present	Onset-pause EX, Offset-pause IN
13	Dry	3	EX-EX	Present	Offset-pause IN	13	Dry	3	EX-EX	Present	Offset-pause IN	13	Dry	3	EX-EX	Present	Onset-pause EX, Offset-pause IN
13	10ml hold	1	EX-EX	Present	Onset-pause IN, Offset-pause IN	13	10ml hold	1	EX-EX	Present	Onset-pause IN, Offset-pause IN	13	10ml hold	1	EX-EX	Present	Offset-pause IN
13	10ml hold	2	EX-EX	Present	Onset-pause IN, Offset-pause IN	13	10ml hold	2	EX-EX	Present	Onset-pause IN, Offset-pause IN	13	10ml hold	2	EX-EX	Present	Offset-pause IN
13	10ml hold	3	EX-EX	Present	Onset-pause IN, Offset-pause IN	13	10ml hold	3	EX-EX	Present	Onset-pause IN, Offset-pause IN	13	10ml hold	3	EX-EX	Present	Onset-pause EX, Offset-pause IN
13	10ml immediate	1	EX-EX	Present	Onset-pause IN, Offset-pause IN	13	10ml immediate	1	EX-EX	Present	Onset-pause IN, Offset-pause IN	13	10ml immediate	1	EX-EX	Present	Onset-pause EX, Offset-pause IN
13	10ml immediate	2	EX-EX	Present	Onset-pause IN, Offset-pause IN	13	10ml immediate	2	EX-EX	Present	Onset-pause IN, Offset-pause IN	13	10ml immediate	2	EX-EX	Present	Onset-pause EX, Offset-pause IN
13	10ml immediate	3	EX-EX	Present	Onset-pause IN, Offset-pause IN	13	10ml immediate	3	EX-EX	Present	Onset-pause IN, Offset-pause IN	13	10ml immediate	3	EX-EX	Present	Onset-pause EX, Offset-pause IN
13	Cup hold	1	EX-EX	Present	Onset-pause IN, Offset-pause IN	13	Cup hold	1	EX-EX	Present	Onset-pause IN, Offset-pause IN	13	Cup hold	1	EX-EX	Present	Offset-pause IN
13	Cup hold	2	EX-EX	Present	Onset-pause IN, Offset-pause IN	13	Cup hold	2	EX-EX	Present	Onset-pause IN, Offset-pause IN	13	Cup hold	2	EX-EX	Present	Onset-pause EX, Offset-pause IN
13	Cup hold	3	EX-EX	Present	Onset-pause IN, Offset-pause IN	13	Cup hold	3	EX-EX	Present	Onset-pause IN, Offset-pause IN	13	Cup hold	3	EX-EX	Present	Onset-pause EX, Offset-pause IN
13	Cup immediate	1	EX-EX	Present	Onset-pause IN, Offset-pause IN	13	Cup immediate	1	EX-EX	Present	Offset-pause IN	13	Cup immediate	1	IN-EX	Present	Onset-pause EX, Offset-pause IN
13	Cup immediate	2	EX-EX	Present	Onset-pause IN, Offset-pause IN	13	Cup immediate	2	EX-EX	Present	Onset-pause IN, Offset-pause IN	13	Cup immediate	2	IN-EX	Present	Onset-pause EX, Offset-pause IN
13	Cup immediate	3	EX-EX	Present	Onset-pause IN, Offset-pause IN	13	Cup immediate	3	EX-EX	Present	Onset-pause IN, Offset-pause IN	13	Cup immediate	3	EX-EX	Present	Onset-pause EX, Offset-pause IN
13	Continuous	1	EX-EX	Present	Onset-pause IN, Offset-pause IN	13	Continuous	1	EX-EX	Present	Onset-pause IN, Offset-pause IN	13	Continuous	1	EX-EX	Present	Onset-pause EX, Offset-pause IN
13	Continuous	2	EX-EX	Present	Onset-pause IN, Offset-pause IN	13	Continuous	2	EX-EX	Present	Onset-pause IN, Offset-pause IN	13	Continuous	2	EX-EX	Present	Onset-pause EX, Offset-pause IN
13	Continuous	3	EX-EX	Present	Onset-pause IN, Offset-pause IN	13	Continuous	3	EX-EX	Present	Onset-pause IN, Offset-pause IN	13	Continuous	3	EX-EX	Present	Offset-pause IN
13	Cracker	1	EX-EX	Present	Onset-pause IN, Offset-pause IN	13	Cracker	1	EX-EX	Present	Offset-pause IN	13	Cracker	1	EX-EX	Present	Offset-pause IN
13	Cracker	2	EX-EX	Present	Offset-pause IN	13	Cracker	2	EX-EX	Present	Offset-pause IN	13	Cracker	2	EX-EX	Present	Offset-pause IN
13	Cracker	3	EX-EX	Present	Offset-pause IN	13	Cracker	3	EX-EX	Present	Offset-pause IN	13	Cracker	3	IN-EX	Present	Offset-pause IN
14	Spontaneous	1	EX-EX	Present	Offset-pause IN	14	Spontaneous	1	EX-EX	Present	Offset-pause IN	14	Spontaneous	1	EX-EX	Present	Onset-pause EX, Offset-pause IN
14	Spontaneous	2	EX-EX	Present	Offset-pause IN	14	Spontaneous	2	EX-EX	Present	Offset-pause IN	14	Spontaneous	2	EX-EX	Present	Onset-pause EX, Offset-pause IN
14	Spontaneous	3	EX-EX	Present	Offset-pause IN	14	Spontaneous	3	EX-EX	Present	Offset-pause IN	14	Spontaneous	3	EX-EX	Present	Onset-pause EX, Offset-pause IN
14	Dry	1	EX-EX	Present	Offset-pause IN	14	Dry	1	EX-EX	Present	Onset-pause IN, Offset-pause IN	14	Dry	1	IN-EX	Present	Onset-pause EX, Offset-pause IN
14	Dry	2	EX-IN	Present	Offset-pause IN	14	Dry	2	EX-IN	Present	Offset-pause IN	14	Dry	2	EX-IN	Present	Onset-pause EX, Offset-pause IN
14	Dry	3	EX-EX	Present	Onset-pause EX, Offset-pause IN	14	Dry	3	EX-EX	Present	Onset-pause EX, Offset-pause IN	14	Dry	3	EX-EX	Present	Onset-pause EX, Offset-pause IN
14	10ml hold	1	EX-EX	Present	Onset-pause IN, Offset-pause IN	14	10ml hold	1	EX-EX	Present	Onset-pause IN, Offset-pause IN	14	10ml hold	1	EX-EX	Present	Onset-pause EX, Offset-pause IN
14	10ml hold	2	EX-EX	Present	Onset-pause IN, Offset-pause IN	14	10ml hold	2	EX-EX	Present	Onset-pause IN, Offset-pause IN	14	10ml hold	2	EX-EX	Present	Onset-pause EX, Offset-pause IN
14	10ml hold	3	EX-EX	Present	Offset-pause IN	14	10ml hold	3	EX-EX	Present	Onset-pause IN, Offset-pause IN	14	10ml hold	3	IN-EX	Present	Onset-pause EX, Offset-pause IN
14	10ml immediate	1	IN-EX	Present	Onset-pause EX, Offset-pause IN	14	10ml immediate	1	IN-EX	Present	Onset-pause EX, Offset-pause IN	14	10ml immediate	1	IN-EX	Present	Onset-pause EX, Offset-pause IN
14	10ml immediate	2	EX-EX	Present	Onset-pause IN, Offset-pause IN	14	10ml immediate	2	EX-EX	Present	Onset-pause IN, Offset-pause IN	14	10ml immediate	2	IN-EX	Present	Onset-pause EX, Offset-pause IN
14	10ml immediate	3	EX-EX	Present	Offset-pause IN	14	10ml immediate	3	EX-EX	Present	Offset-pause IN	14	10ml immediate	3	IN-EX	Present	Onset-pause EX, Offset-pause IN
14	Cup hold	1	EX-EX	Present	Onset-pause IN, Offset-pause IN	14	Cup hold	1	EX-EX	Present	Onset-pause IN, Offset-pause IN	14	Cup hold	1	EX-EX	Present	Onset-pause EX, Offset-pause IN
14	Cup hold	2	EX-EX	Present	Offset-pause IN	14	Cup hold	2	EX-EX	Present	Onset-pause IN, Offset-pause IN	14	Cup hold	2	EX-EX	Present	Onset-pause EX, Offset-pause IN
14	Cup hold	3	EX-EX	Present	Onset-pause IN, Offset-pause IN	14	Cup hold	3	EX-EX	Present	Onset-pause IN, Offset-pause IN	14	Cup hold	3	EX-EX	Present	Onset-pause EX, Offset-pause IN
14	Cup immediate	1	EX-EX	Present	Onset-pause IN, Offset-pause IN	14	Cup immediate	1	EX-EX	Present	Onset-pause IN, Offset-pause IN	14	Cup immediate	1	IN-EX	Present	Onset-pause EX, Offset-pause IN
14	Cup immediate	2	EX-EX	Present	Onset-pause IN, Offset-pause IN	14	Cup immediate	2	EX-EX	Present	Onset-pause IN, Offset-pause IN	14	Cup immediate	2	EX-EX	Present	Offset-pause IN
14	Cup immediate	3	EX-EX	Present	Onset-pause IN, Offset-pause IN	14	Cup immediate	3	EX-EX	Present	Onset-pause IN, Offset-pause IN	14	Cup immediate	3	EX-EX	Present	Onset-pause EX, Offset-pause IN
14	Continuous	1	EX-EX	Present	Onset-pause IN, Offset-pause IN	14	Continuous	1	EX-EX	Present	Onset-pause IN, Offset-pause IN	14	Continuous	1	EX-EX	Present	Onset-pause EX, Offset-pause IN
14	Continuous	2	EX-EX	Present	Offset-pause IN	14	Continuous	2	EX-EX	Present	Offset-pause IN	14	Continuous	2	EX-IN	Present	Offset-pause IN
14	Continuous	3	EX-EX	Present	Offset-pause IN	14	Continuous	3	EX-EX	Present	Offset-pause IN	14	Continuous	3	IN-EX	Present	Onset-pause EX, Offset-pause IN
14	Cracker	1	EX-EX	Present	Onset-pause IN, Offset-pause IN	14	Cracker	1	EX-EX	Present	Onset-pause IN, Offset-pause IN	14	Cracker	1	IN-EX	Present	Onset-pause EX, Offset-pause IN
14	Cracker	2	EX-EX	Present	Onset-pause EX, Offset-pause IN	14	Cracker	2	EX-EX	Present	Onset-pause EX, Offset-pause IN	14	Cracker	2	EX-EX	Present	Onset-pause EX, Offset-pause IN
14	Cracker	3	EX-EX	Present	Offset-pause IN	14	Cracker	3	EX-EX	Present	Offset-pause IN	14	Cracker	3	EX-EX	Present	Offset-pause IN
15	Spontaneous	1	EX-EX	Present	Offset-pause IN	15	Spontaneous	1	EX-EX	Present	Offset-pause IN	15	Spontaneous	1	EX-EX	Present	Offset-pause IN
15	Spontaneous	2	EX-EX	Present	Offset-pause IN	15	Spontaneous	2	EX-EX	Present	Offset-pause IN	15	Spontaneous	2	EX-EX	Present	Offset-pause IN
15	Spontaneous	3	EX-EX	Present	Offset-pause IN	15	Spontaneous	3	EX-EX	Present	Offset-pause IN	15	Spontaneous	3	EX-EX	Present	Offset-pause IN
15	Dry	1	EX-EX	Present	Offset-pause IN	15	Dry	1	EX-EX	Present	Offset-pause IN	15	Dry	1	IN-EX	Present	Onset-pause EX, Offset-pause IN
15	Dry	2	IN-EX	Present	Onset-pause EX, Offset-pause IN	15	Dry	2	IN-EX	Present	Onset-pause EX, Offset-pause IN	15	Dry	2	IN-EX	Present	Onset-pause EX, Offset-pause IN
15	Dry	3	EX-EX	Present	Offset-pause IN	15	Dry	3	EX-EX	Present	Offset-pause IN	15	Dry	3	EX-EX	Present	Offset-pause IN
15	10ml hold	1	EX-EX	Present	Offset-pause IN	15	10ml hold	1	EX-EX	Present	Onset-pause IN, Offset-pause IN	15	10ml hold	1	IN-EX	Present	Onset-pause EX, Offset-pause IN
15	10ml immediate	1	EX-EX	Present	Onset-pause IN, Offset-pause IN	15	10ml immediate	1	EX-EX	Present	Onset-pause IN, Offset-pause IN	15	10ml immediate	1	EX-EX	Present	Onset-pause EX, Offset-pause IN
15	10ml immediate	2	EX-EX	Present	Onset-pause IN, Offset-pause IN	15	10ml immediate	2	EX-EX	Present	Onset-pause IN, Offset-pause IN	15	10ml immediate	2	EX-EX	Present	Onset-pause EX, Offset-pause IN
15	10ml immediate	3	EX-EX	Present	Onset-pause IN, Offset-pause IN	15	10ml immediate	3	EX-EX	Present	Onset-pause IN, Offset-pause IN	15	10ml immediate	3	EX-IN	Present	Offset-pause IN
15	Cup hold	1	EX-EX	Present	Offset-pause IN	15	Cup hold	1	EX-EX	Present	Onset-pause IN, Offset-pause IN	15	Cup hold	1	EX-EX	Present	Onset-pause EX, Offset-pause IN
15	Cup hold	2	EX-EX	Present	Onset-pause IN, Offset-pause IN	15	Cup hold	2	EX-EX	Present	Onset-pause IN, Offset-pause IN	15	Cup hold	2	EX-EX	Present	Onset-pause EX, Offset-pause IN
15	Cup hold	3	EX-EX	Present	Offset-pause IN	15	Cup hold	3	EX-EX	Present	Onset-pause IN, Offset-pause IN	15	Cup hold	3	EX-EX	Present	Onset-pause EX, Offset-pause IN
15	Cup immediate	1	EX-EX	Present	Offset-pause IN	15	Cup immediate	1	EX-EX	Present	Onset-pause IN, Offset-pause IN	15	Cup immediate	1	EX-EX	Present	Onset-pause EX, Offset-pause IN
15	Cup immediate	2	EX-EX	Present	Onset-pause IN, Offset-pause IN	15	Cup immediate	2	EX-EX	Present	Onset-pause IN, Offset-pause IN	15	Cup immediate	2	EX-EX	Present	Onset-pause EX, Offset-pause IN
15	Cup immediate	3	IN-EX	Present	Offset-pause IN	15	Cup immediate	3	EX-EX	Present	Offset-pause IN	15	Cup immediate	3	IN-EX	Present	Onset-pause EX, Offset-pause IN
15	Continuous	1	IN-IN	Present	Offset-pause IN	15	Continuous	1	IN-IN	Present	Onset-pause EX, Offset-pause IN	15	Continuous	1	IN-IN	Present	Onset-pause EX
15	Continuous	2	IN-IN	Present	Offset-pause IN	15	Continuous	2	IN-IN	Present	Onset-pause EX, Offset-pause IN	15	Continuous	2	IN-IN	Present	Offset-pause EX
15	Continuous	3	IN-IN	Present	Offset-pause IN	15	Continuous	3	IN-IN	Present	Onset-pause EX, Offset-pause IN	15	Continuous	3	IN-IN	Present	Offset-pause EX
15	Cracker	1	EX-EX	Present	Offset-pause IN	15	Cracker	1	EX-EX	Present	Offset-pause IN	15	Cracker	1	EX-EX	Present	Offset-pause IN
15	Cracker	2	EX-EX	Present	Offset-pause IN	15	Cracker	2	EX-EX	Present	Offset-pause IN	15	Cracker	2	EX-EX	Present	Onset-pause EX, Offset-pause IN
15	Cracker	3	EX-EX	Present	Onset-pause IN, Offset-pause IN	15	Cracker	3	EX-EX	Present	Onset-pause IN, Offset-pause IN	15	Cracker	3	IN-EX	Present	Onset-pause EX, Offset-pause IN
16	Spontaneous	1	EX-EX	Present	Onset-pause EX, Offset-pause IN	16	Spontaneous	1	EX-EX	Present	Onset-pause EX, Offset-pause IN	16	Spontaneous	1	EX-EX	Present	Onset-pause EX, Offset-pause IN
16	Dry	1	EX-EX	Present	Onset-pause IN, Offset-pause IN	16	Dry	1	EX-EX	Present	Onset-pause IN, Offset-pause IN	16	Dry	1	EX-EX	Present	Onset-pause EX, Offset-pause IN
16	Dry	2	IN-EX	Present	Onset-pause EX, Offset-pause IN	16	Dry	2	IN-EX	Present	Onset-pause EX, Offset-pause IN	16	Dry	2	IN-EX	Present	Onset-pause EX, Offset-pause IN
16	Dry	3	IN-EX	Present	Onset-pause EX, Offset-pause IN	16	Dry	3	IN-EX	Present	Onset-pause EX, Offset-pause IN	16	Dry	3	IN-EX	Present	Onset-pause EX, Offset-pause IN
16	10ml hold	1	EX-EX	Present	Offset-pause IN	16	10ml hold	1	EX-EX	Present	Offset-pause IN	16	10ml hold	1	IN-EX	Present	Onset-pause EX, Offset-pause IN
16	10ml hold	2	EX-EX	Present	Offset-pause IN	16	10ml hold	2	EX-EX	Present	Offset-pause IN	16	10ml hold	2	IN-EX	Present	Onset-pause EX, Offset-pause IN
16	10ml hold	3	EX-EX	Present	Onset-pause IN, Offset-pause IN	16	10ml hold	3	EX-EX	Present	Onset-pause IN, Offset-pause IN	16	10ml hold	3	IN-EX	Present	Onset-pause EX, Offset-pause IN
16	10ml immediate	1	EX-EX	Present	Onset-pause IN, Offset-pause IN	16	10ml immediate	1	EX-EX	Present	Onset-pause IN, Offset-pause IN	16	10ml immediate	1	IN-EX	Present	Onset-pause EX, Offset-pause IN
16	10ml immediate	2	EX-EX	Present	Offset-pause IN	16	10ml immediate	2	EX-EX	Present	Offset-pause IN	16	10ml immediate	2	EX-EX	Present	Onset-pause EX, Offset-pause IN
16	10ml immediate	3	EX-EX	Present	Onset-pause IN, Offset-pause IN	16	10ml immediate	3	EX-EX	Present	Onset-pause EX, Offset-pause IN	16	10ml immediate	3	EX-IN	Present	Onset-pause EX, Offset-pause IN
16	Cup hold	1	EX-EX	Present	Onset-pause IN, Offset-pause IN	16	Cup hold	1	EX-EX	Present	Onset-pause IN, Offset-pause IN	16	Cup hold	1	IN-EX	Present	Onset-pause EX, Offset-pause IN
16	Cup hold	2	EX-EX	Present	Onset-pause IN, Offset-pause IN	16	Cup hold	2	EX-EX	Present	Onset-pause IN, Offset-pause IN	16	Cup hold	2	EX-EX	Present	Onset-pause EX, Offset-pause IN
16	Cup hold	3	EX-EX	Present	Onset-pause IN, Offset-pause IN	16	Cup hold	3	EX-EX	Present	Onset-pause IN, Offset-pause IN	16	Cup hold	3	IN-EX	Present	Onset-pause EX, Offset-pause IN
16	Cup immediate	1	EX-EX	Present	Onset-pause IN, Offset-pause IN	16	Cup immediate	1	EX-EX	Present	Onset-pause IN, Offset-pause IN	16	Cup immediate	1	IN-EX	Present	Onset-pause EX, Offset-pause IN
16	Cup immediate	2	EX-EX	Present	Onset-pause IN, Offset-pause IN	16	Cup immediate	2	EX-EX	Present	Onset-pause IN, Offset-pause IN	16	Cup immediate	2	IN-EX	Present	Onset-pause EX, Offset-pause IN
16	Cup immediate	3	EX-EX	Present	Onset-pause IN, Offset-pause IN	16	Cup immediate	3	EX-EX	Present	Onset-pause IN, Offset-pause IN	16	Cup immediate	3	IN-EX	Present	Onset-pause EX, Offset-pause IN
16	Continuous	1	EX-IN	Present	Onset-pause IN, Offset-pause IN	16	Continuous	1	EX-IN	Present	Onset-pause IN, Offset-pause IN	16	Continuous	1	EX-IN	Present	Offset-pause IN
16	Continuous	2	EX-EX	Present	Onset-pause IN, Offset-pause IN	16	Continuous	2	EX-EX	Present	Onset-pause IN, Offset-pause IN	16	Continuous	2	IN-EX	Present	Onset-pause EX, Offset-pause IN
16	Continuous	3	IN-IN	Present	Onset-pause EX, Offset-pause IN	16	Continuous	3	IN-IN	Present	Onset-pause EX, Offset-pause IN	16	Continuous	3	IN-IN	Present	Offset-pause IN
16	Cracker	1	IN-EX	Present	Onset-pause EX, Offset-pause IN	16	Cracker	1	IN-EX	Present	Onset-pause EX, Offset-pause IN	16	Cracker	1	IN-EX	Present	Onset-pause EX, Offset-pause IN
16	Cracker	2	IN-EX	Present	Onset-pause EX, Offset-pause IN	16	Cracker	2	IN-EX	Present	Onset-pause EX, Offset-pause IN	16	Cracker	2	IN-EX	Present	Onset-pause EX, Offset-pause IN
16	Cracker	3	EX-EX	Present	Offset-pause IN	16	Cracker	3	EX-EX	Present	Onset-pause IN, Offset-pause IN	16	Cracker	3	EX-EX	Present	Onset-pause EX, Offset-pause IN
17	Spontaneous	1	EX-EX	Present	Onset-pause IN, Offset-pause IN	17	Spontaneous	1	EX-EX	Present	Onset-pause IN, Offset-pause IN	17	Spontaneous	1	EX-EX	Present	Onset-pause EX, Offset-pause IN
17	Spontaneous	2	EX-IN	Present	Offset-pause IN	17	Spontaneous	2	EX-IN	Present	Offset-pause IN	17	Spontaneous	2	EX-IN	Present	Offset-pause IN
17	Spontaneous	3	EX-EX	Present	Onset-pause IN, Offset-pause IN	17	Spontaneous	3	EX-EX	Present	Onset-pause IN, Offset-pause IN	17	Spontaneous	3	EX-IN	Present	Offset-pause IN
17	Dry	1	EX-EX	Present	Onset-pause IN, Offset-pause IN	17	Dry	1	EX-EX	Present	Onset-pause IN, Offset-pause IN	17	Dry	1	IN-EX	Present	Onset-pause EX, Offset-pause IN
17	Dry	2	EX-EX	Present	Onset-pause IN, Offset-pause IN	17	Dry	2	EX-EX	Present	Onset-pause IN, Offset-pause IN	17	Dry	2	EX-EX	Present	Onset-pause EX, Offset-pause IN
17	Dry	3	EX-EX	Present	Onset-pause IN, Offset-pause IN	17	Dry	3	EX-EX	Present	Onset-pause IN, Offset-pause IN	17	Dry	3	EX-EX	Present	Onset-pause EX, Offset-pause IN
17	10ml hold	1	EX-EX	Present	Offset-pause IN	17	10ml hold	1	EX-EX	Present	Onset-pause EX, Offset-pause IN	17	10ml hold	1	EX-EX	Present	Onset-pause EX, Offset-pause IN
17	10ml hold	2	IN-EX	Present	Offset-pause IN	17	10ml hold	2	IN-EX	Present	Onset-pause EX, Offset-pause IN	17	10ml hold	2	IN-EX	Present	Onset-pause EX, Offset-pause IN
17	10ml hold	3	EX-EX	Present	Onset-pause EX, Offset-pause IN	17	10ml hold	3	EX-EX	Present	Onset-pause IN, Offset-pause IN	17	10ml hold	3	IN-EX	Present	Onset-pause EX, Offset-pause IN
17	10ml immediate	1	EX-EX	Present	Offset-pause IN	17	10ml immediate	1	EX-EX	Present	Offset-pause IN	17	10ml immediate	1	EX-EX	Present	Onset-pause EX, Offset-pause IN
17	10ml immediate	2	EX-EX	Present	Onset-pause IN, Offset-pause IN	17	10ml immediate	2	EX-EX	Present	Onset-pause IN, Offset-pause IN	17	10ml immediate	2	EX-EX	Present	Onset-pause EX, Offset-pause IN
17	10ml immediate	3	EX-EX	Present	Offset-pause IN	17	10ml immediate	3	EX-EX	Present	Offset-pause IN	17	10ml immediate	3	EX-EX	Present	Offset-pause IN
17	Cup hold	1	EX-EX	Present	Offset-pause IN	17	Cup hold	1	EX-EX	Present	Offset-pause IN	17	Cup hold	1	EX-EX	Present	Offset-pause IN
17	Cup hold	2	EX-EX	Present	Onset-pause IN, Offset-pause IN	17	Cup hold	2	EX-EX	Present	Onset-pause IN, Offset-pause IN	17	Cup hold	2	EX-EX	Present	Onset-pause EX, Offset-pause IN
17	Cup hold	3	EX-EX	Present	Offset-pause IN	17	Cup hold	3	EX-EX	Present	Offset-pause IN	17	Cup hold	3	IN-EX	Present	Offset-pause IN
17	Cup immediate	1	EX-EX	Present	Offset-pause IN	17	Cup immediate	1	EX-EX	Present	Offset-pause IN	17	Cup immediate	1	IN-EX	Present	Offset-pause IN
17	Cup immediate	2	EX-EX	Present	Onset-pause IN, Offset-pause IN	17	Cup immediate	2	EX-EX	Present	Onset-pause IN, Offset-pause IN	17	Cup immediate	2	IN-EX	Present	Onset-pause EX, Offset-pause IN
17	Cup immediate	3	EX-EX	Present	Onset-pause IN, Offset-pause IN	17	Cup immediate	3	EX-EX	Present	Onset-pause IN, Offset-pause IN	17	Cup immediate	3	IN-EX	Present	Onset-pause EX, Offset-pause IN
17	Continuous	1	EX-EX	Present	Onset-pause IN, Offset-pause IN	17	Continuous	1	EX-EX	Present	Onset-pause IN, Offset-pause IN	17	Continuous	1	EX-EX	Present	Onset-pause EX
17	Continuous	2	EX-EX	Present	Onset-pause IN, Offset-pause IN	17	Continuous	2	EX-EX	Present	Onset-pause IN, Offset-pause IN	17	Continuous	2	EX-EX	Absent	NA
17	Continuous	3	EX-EX	Present	Onset-pause IN, Offset-pause IN	17	Continuous	3	EX-EX	Present	Onset-pause IN, Offset-pause IN	17	Continuous	3	EX-EX	Absent	NA
17	Cracker	1	EX-EX	Present	Offset-pause IN	17	Cracker	1	EX-EX	Present	Offset-pause IN	17	Cracker	1	EX-IN	Present	Offset-pause IN
17	Cracker	2	EX-EX	Present	Offset-pause IN	17	Cracker	2	EX-EX	Present	Offset-pause IN	17	Cracker	2	EX-EX	Present	Offset-pause IN
17	Cracker	3	EX-EX	Present	Offset-pause IN	17	Cracker	3	EX-EX	Present	Offset-pause IN	17	Cracker	3	EX-IN	Present	Offset-pause IN
18	Dry	1	IN-EX	Present	Offset-pause IN	18	Dry	1	IN-EX	Present	Offset-pause IN	18	Dry	1	EX-EX	Absent	NA
18	Dry	2	EX-EX	Present	Offset-pause IN	18	Dry	2	EX-EX	Present	Offset-pause IN	18	Dry	2	EX-IN	Present	Offset-pause IN
18	10ml hold	2	EX-EX	Present	Onset-pause IN, Offset-pause IN	18	10ml hold	2	EX-EX	Present	Onset-pause IN, Offset-pause IN	18	10ml hold	2	EX-EX	Present	Offset-pause IN
18	10ml immediate	1	EX-EX	Present	Onset-pause IN, Offset-pause IN	18	10ml immediate	1	EX-EX	Present	Onset-pause IN, Offset-pause IN	18	10ml immediate	1	IN-EX	Present	Onset-pause EX, Offset-pause IN
18	10ml immediate	2	IN-EX	Present	Onset-pause EX, Offset-pause IN	18	10ml immediate	2	IN-EX	Present	Onset-pause EX, Offset-pause IN	18	10ml immediate	2	IN-EX	Present	Onset-pause EX, Offset-pause IN
18	Cup hold	1	EX-EX	Present	Onset-pause IN, Offset-pause IN	18	Cup hold	1	EX-EX	Present	Onset-pause IN, Offset-pause IN	18	Cup hold	1	EX-EX	Present	Onset-pause IN
18	Cup hold	2	EX-EX	Present	Onset-pause IN, Offset-pause IN	18	Cup hold	2	EX-EX	Present	Onset-pause IN, Offset-pause IN	18	Cup hold	2	EX-EX	Present	Offset-pause IN
18	Cup immediate	1	EX-EX	Present	Onset-pause IN, Offset-pause IN	18	Cup immediate	1	EX-EX	Present	Onset-pause IN, Offset-pause IN	18	Cup immediate	1	EX-EX	Present	Onset-pause IN, Offset-pause EX
18	Cup immediate	2	EX-EX	Present	Onset-pause IN, Offset-pause IN	18	Cup immediate	2	EX-EX	Present	Onset-pause IN, Offset-pause IN	18	Cup immediate	2	EX-EX	Present	Onset-pause IN, Offset-pause IN
18	Continuous	1	EX-EX	Present	Onset-pause IN, Offset-pause IN	18	Continuous	1	EX-EX	Present	Onset-pause IN, Offset-pause IN	18	Continuous	1	EX-EX	Present	Offset-pause IN
18	Continuous	2	EX-EX	Present	Onset-pause IN, Offset-pause IN	18	Continuous	2	EX-EX	Present	Onset-pause IN, Offset-pause IN	18	Continuous	2	EX-EX	Present	Onset-pause EX, Offset-pause IN
18	Cracker	1	EX-EX	Present	Offset-pause IN	18	Cracker	1	EX-EX	Present	Onset-pause IN, Offset-pause IN	18	Cracker	1	EX-EX	Present	Offset-pause IN
18	Cracker	2	EX-EX	Present	Offset-pause IN	18	Cracker	2	EX-EX	Present	Offset-pause IN	18	Cracker	2	IN-EX	Present	Offset-pause IN
19	Spontaneous	1	EX-EX	Present	Onset-pause IN, Offset-pause IN	19	Spontaneous	1	EX-EX	Present	Onset-pause IN, Offset-pause IN	19	Spontaneous	1	EX-EX	Present	Onset-pause EX, Offset-pause IN
19	Spontaneous	2	EX-EX	Present	Offset-pause IN	19	Spontaneous	2	EX-EX	Present	Offset-pause IN	19	Spontaneous	2	IN-EX	Present	Offset-pause IN
19	Dry	1	IN-EX	Present	Offset-pause IN	19	Dry	1	IN-EX	Present	Offset-pause IN	19	Dry	1	IN-EX	Present	Offset-pause IN
19	Dry	2	EX-EX	Present	Offset-pause IN	19	Dry	2	EX-EX	Present	Offset-pause IN	19	Dry	2	EX-IN	Present	Onset-pause EX, Offset-pause IN
19	10ml hold	1	EX-EX	Present	Offset-pause IN	19	10ml hold	1	EX-EX	Present	Offset-pause IN	19	10ml hold	1	EX-IN	Present	Onset-pause EX, Offset-pause IN
19	10ml hold	2	EX-EX	Present	Offset-pause IN	19	10ml hold	2	EX-EX	Present	Offset-pause IN	19	10ml hold	2	EX-EX	Present	Offset-pause IN
19	10ml immediate	1	EX-EX	Present	Offset-pause IN	19	10ml immediate	1	EX-EX	Present	Offset-pause IN	19	10ml immediate	1	IN-EX	Present	Onset-pause EX, Offset-pause IN
19	10ml immediate	2	EX-EX	Present	Offset-pause IN	19	10ml immediate	2	EX-EX	Present	Offset-pause IN	19	10ml immediate	2	EX-EX	Present	Offset-pause IN
19	Cup hold	1	EX-EX	Present	Offset-pause IN	19	Cup hold	1	EX-EX	Present	Offset-pause IN	19	Cup hold	1	EX-EX	Present	Offset-pause IN
19	Cup hold	2	EX-EX	Present	Offset-pause IN	19	Cup hold	2	EX-EX	Present	Offset-pause IN	19	Cup hold	2	IN-EX	Present	Offset-pause IN
19	Cup immediate	1	EX-EX	Present	Offset-pause IN	19	Cup immediate	1	EX-EX	Present	Offset-pause IN	19	Cup immediate	1	EX-EX	Present	Onset-pause EX, Offset-pause IN
19	Cup immediate	2	EX-EX	Present	Offset-pause IN	19	Cup immediate	2	EX-EX	Present	Offset-pause IN	19	Cup immediate	2	IN-EX	Present	Onset-pause EX, Offset-pause IN
19	Continuous	1	EX-EX	Present	Onset-pause IN, Offset-pause IN	19	Continuous	1	EX-EX	Present	Onset-pause IN, Offset-pause IN	19	Continuous	1	IN-EX	Present	Onset-pause EX
19	Continuous	2	EX-EX	Present	Onset-pause IN, Offset-pause IN	19	Continuous	2	EX-EX	Present	Onset-pause IN, Offset-pause IN	19	Continuous	2	IN-EX	Absent	NA
19	Cracker	1	EX-EX	Present	Offset-pause IN	19	Cracker	1	EX-EX	Present	Onset-pause IN, Offset-pause IN	19	Cracker	1	EX-EX	Present	Onset-pause EX, Offset-pause IN
19	Cracker	2	IN-EX	Present	Offset-pause IN	19	Cracker	2	IN-EX	Present	Onset-pause EX, Offset-pause IN	19	Cracker	2	IN-EX	Present	Onset-pause EX, Offset-pause IN
20	Spontaneous	1	EX-EX	Present	Onset-pause EX, Offset-pause IN	20	Spontaneous	1	EX-EX	Present	Onset-pause EX, Offset-pause IN	20	Spontaneous	1	EX-EX	Present	Onset-pause EX, Offset-pause IN
20	Spontaneous	2	EX-EX	Present	Onset-pause EX, Offset-pause IN	20	Spontaneous	2	EX-EX	Present	Onset-pause EX, Offset-pause IN	20	Spontaneous	2	EX-EX	Present	Onset-pause EX, Offset-pause IN
20	Dry	1	EX-EX	Present	Onset-pause EX, Offset-pause IN	20	Dry	1	EX-EX	Present	Onset-pause EX, Offset-pause IN	20	Dry	1	IN-EX	Present	Onset-pause EX, Offset-pause IN
20	Dry	2	EX-EX	Present	Onset-pause EX, Offset-pause IN	20	Dry	2	EX-EX	Present	Offset-pause IN	20	Dry	2	EX-EX	Present	Onset-pause EX, Offset-pause IN
20	10ml hold	1	IN-EX	Present	Offset-pause IN	20	10ml hold	1	IN-EX	Present	Onset-pause EX, Offset-pause IN	20	10ml hold	1	EX-EX	Present	Onset-pause EX, Offset-pause IN
20	10ml hold	2	IN-EX	Present	Offset-pause IN	20	10ml hold	2	IN-EX	Present	Offset-pause IN	20	10ml hold	2	IN-EX	Present	Onset-pause EX, Offset-pause IN
20	10ml immediate	1	EX-EX	Present	Offset-pause IN	20	10ml immediate	1	EX-EX	Present	Offset-pause IN	20	10ml immediate	1	IN-EX	Present	Onset-pause EX, Offset-pause IN
20	10ml immediate	2	EX-EX	Present	Offset-pause IN	20	10ml immediate	2	EX-EX	Present	Offset-pause IN	20	10ml immediate	2	EX-EX	Present	Offset-pause IN
20	Cup hold	1	EX-EX	Present	Offset-pause IN	20	Cup hold	1	EX-EX	Present	Offset-pause IN	20	Cup hold	1	IN-EX	Present	Onset-pause EX, Offset-pause IN
20	Cup hold	2	IN-EX	Present	Onset-pause EX, Offset-pause IN	20	Cup hold	2	IN-EX	Present	Onset-pause EX, Offset-pause IN	20	Cup hold	2	IN-EX	Present	Onset-pause EX, Offset-pause IN
20	Cup immediate	1	EX-EX	Present	Offset-pause IN	20	Cup immediate	1	EX-EX	Present	Offset-pause IN	20	Cup immediate	1	IN-EX	Present	Onset-pause EX, Offset-pause IN
20	Cup immediate	2	EX-EX	Present	Offset-pause IN	20	Cup immediate	2	EX-EX	Present	Onset-pause IN, Offset-pause IN	20	Cup immediate	2	EX-EX	Present	Offset-pause IN
20	Continuous	1	EX-EX	Present	Onset-pause IN, Offset-pause IN	20	Continuous	1	EX-EX	Present	Onset-pause IN, Offset-pause IN	20	Continuous	1	IN-EX	Present	Onset-pause EX, Offset-pause IN
20	Continuous	2	EX-EX	Present	Offset-pause IN	20	Continuous	2	EX-EX	Present	Offset-pause IN	20	Continuous	2	EX-EX	Present	Offset-pause IN
20	Cracker	1	EX-EX	Present	Offset-pause IN	20	Cracker	1	EX-EX	Present	Offset-pause IN	20	Cracker	1	EX-EX	Present	Offset-pause IN
20	Cracker	2	EX-EX	Present	Offset-pause IN	20	Cracker	2	EX-EX	Present	Offset-pause IN	20	Cracker	2	EX-EX	Present	Onset-pause EX, Offset-pause IN
21	Spontaneous	1	EX-EX	Present	Offset-pause IN	21	Spontaneous	1	EX-EX	Present	Offset-pause IN	21	Spontaneous	1	IN-EX	Present	Onset-pause EX, Offset-pause IN
21	Spontaneous	2	EX-EX	Present	Onset-pause EX, Offset-pause IN	21	Spontaneous	2	EX-EX	Present	Onset-pause EX, Offset-pause IN	21	Spontaneous	2	EX-EX	Present	Onset-pause EX, Offset-pause IN
21	Dry	1	EX-EX	Present	Offset-pause IN	21	Dry	1	EX-EX	Present	Offset-pause IN	21	Dry	1	EX-EX	Present	Offset-pause IN
21	Dry	2	EX-EX	Present	Offset-pause IN	21	Dry	2	EX-EX	Present	Offset-pause IN	21	Dry	2	IN-EX	Present	Onset-pause EX, Offset-pause IN
21	10ml hold	1	EX-EX	Present	Offset-pause IN	21	10ml hold	1	EX-EX	Present	Offset-pause IN	21	10ml hold	1	EX-EX	Present	Offset-pause IN
21	10ml hold	2	EX-EX	Present	Offset-pause IN	21	10ml hold	2	EX-EX	Present	Offset-pause IN	21	10ml hold	2	IN-EX	Present	Onset-pause EX, Offset-pause IN
21	10ml immediate	1	EX-EX	Present	Onset-pause IN, Offset-pause IN	21	10ml immediate	1	EX-EX	Present	Onset-pause IN, Offset-pause IN	21	10ml immediate	1	EX-EX	Present	Onset-pause EX, Offset-pause IN
21	10ml immediate	2	EX-EX	Present	Onset-pause IN, Offset-pause IN	21	10ml immediate	2	EX-EX	Present	Onset-pause IN, Offset-pause IN	21	10ml immediate	2	IN-EX	Present	Onset-pause EX, Offset-pause IN
21	Cup hold	1	EX-EX	Present	Offset-pause IN	21	Cup hold	1	EX-EX	Present	Offset-pause IN	21	Cup hold	1	EX-EX	Present	Offset-pause IN
21	Cup immediate	1	EX-EX	Present	Onset-pause EX, Offset-pause IN	21	Cup immediate	1	EX-EX	Present	Onset-pause IN, Offset-pause IN	21	Cup immediate	1	EX-EX	Present	Offset-pause IN
21	Cup immediate	2	EX-EX	Present	Onset-pause IN, Offset-pause IN	21	Cup immediate	2	EX-EX	Present	Onset-pause IN, Offset-pause IN	21	Cup immediate	2	EX-EX	Present	Offset-pause IN
21	Continuous	1	EX-IN	Present	Onset-pause IN, Offset-pause IN	21	Continuous	1	EX-IN	Present	Onset-pause IN, Offset-pause IN	21	Continuous	1	EX-IN	Present	Onset-pause IN, Offset-pause IN
21	Continuous	2	EX-IN	Present	Onset-pause IN	21	Continuous	2	EX-IN	Present	Onset-pause IN	21	Continuous	2	EX-IN	Present	Onset-pause IN
21	Cracker	1	EX-EX	Present	Onset-pause IN, Offset-pause IN	21	Cracker	1	EX-EX	Present	Onset-pause IN, Offset-pause IN	21	Cracker	1	IN-EX	Present	Onset-pause EX, Offset-pause IN
21	Cracker	2	EX-EX	Present	Onset-pause IN, Offset-pause IN	21	Cracker	2	EX-EX	Present	Offset-pause IN	21	Cracker	2	EX-EX	Present	Onset-pause EX, Offset-pause IN
22	Spontaneous	1	EX-IN	Absent	NA	22	Spontaneous	1	EX-IN	Absent	NA	22	Spontaneous	1	EX-IN	Absent	NA
22	Spontaneous	2	EX-EX	Present	Offset-pause IN	22	Spontaneous	2	EX-EX	Present	Offset-pause IN	22	Spontaneous	2	IN-EX	Present	Onset-pause EX, Offset-pause IN
22	Dry	1	EX-EX	Present	Offset-pause IN	22	Dry	1	EX-EX	Present	Offset-pause IN	22	Dry	1	EX-EX	Present	Offset-pause IN
22	Dry	2	IN-EX	Present	Onset-pause EX, Offset-pause IN	22	Dry	2	IN-EX	Present	Onset-pause EX, Offset-pause IN	22	Dry	2	IN-EX	Present	Onset-pause EX, Offset-pause IN
22	10ml hold	1	EX-EX	Present	Onset-pause IN, Offset-pause IN	22	10ml hold	1	EX-EX	Present	Onset-pause IN, Offset-pause IN	22	10ml hold	1	EX-EX	Present	Onset-pause EX, Offset-pause IN
22	10ml hold	2	EX-EX	Present	Onset-pause IN, Offset-pause IN	22	10ml hold	2	EX-EX	Present	Onset-pause IN, Offset-pause IN	22	10ml hold	2	EX-EX	Present	Onset-pause EX, Offset-pause IN
22	10ml immediate	1	EX-EX	Present	Onset-pause IN, Offset-pause IN	22	10ml immediate	1	EX-EX	Present	Onset-pause IN, Offset-pause IN	22	10ml immediate	1	EX-EX	Present	Onset-pause EX, Offset-pause IN
22	10ml immediate	2	EX-EX	Present	Onset-pause IN, Offset-pause IN	22	10ml immediate	2	EX-EX	Present	Onset-pause IN, Offset-pause IN	22	10ml immediate	2	EX-EX	Present	Onset-pause EX, Offset-pause IN
22	Cup hold	1	EX-EX	Present	Onset-pause IN, Offset-pause IN	22	Cup hold	1	EX-EX	Present	Onset-pause IN, Offset-pause IN	22	Cup hold	1	IN-EX	Present	Onset-pause EX, Offset-pause IN
22	Cup hold	2	EX-EX	Present	Offset-pause IN	22	Cup hold	2	EX-EX	Present	Onset-pause EX, Offset-pause IN	22	Cup hold	2	EX-EX	Present	Onset-pause EX, Offset-pause IN
22	Cup immediate	1	EX-EX	Present	Onset-pause IN, Offset-pause IN	22	Cup immediate	1	EX-EX	Present	Onset-pause IN, Offset-pause IN	22	Cup immediate	1	EX-EX	Present	Onset-pause EX, Offset-pause IN
22	Cup immediate	2	EX-EX	Present	Onset-pause IN, Offset-pause IN	22	Cup immediate	2	EX-EX	Present	Onset-pause IN, Offset-pause IN	22	Cup immediate	2	EX-EX	Present	Onset-pause EX, Offset-pause IN
22	Continuous	1	EX-EX	Present	Onset-pause IN, Offset-pause IN	22	Continuous	1	EX-EX	Present	Onset-pause IN, Offset-pause IN	22	Continuous	1	EX-EX	Present	Onset-pause EX
22	Continuous	2	EX-EX	Present	Onset-pause IN, Offset-pause IN	22	Continuous	2	EX-EX	Present	Onset-pause IN, Offset-pause IN	22	Continuous	2	EX-EX	Absent	NA
22	Cracker	1	EX-EX	Present	Onset-pause IN, Offset-pause IN	22	Cracker	1	EX-EX	Present	Onset-pause IN, Offset-pause IN	22	Cracker	1	EX-EX	Present	Onset-pause EX, Offset-pause IN
22	Cracker	2	EX-EX	Present	Offset-pause IN	22	Cracker	2	EX-EX	Present	Offset-pause IN	22	Cracker	2	EX-EX	Present	Offset-pause IN
23	Spontaneous	1	EX-EX	Present	Onset-pause IN, Offset-pause IN	23	Spontaneous	1	EX-EX	Present	Onset-pause IN, Offset-pause IN	23	Spontaneous	1	IN-EX	Present	Onset-pause EX, Offset-pause IN
23	Spontaneous	2	EX-EX	Present	Offset-pause IN	23	Spontaneous	2	EX-EX	Present	Offset-pause IN	23	Spontaneous	2	EX-EX	Present	Onset-pause EX, Offset-pause IN
23	Dry	1	EX-EX	Present	Offset-pause IN	23	Dry	1	EX-EX	Present	Offset-pause IN	23	Dry	1	EX-EX	Present	Onset-pause EX, Offset-pause IN
23	Dry	2	EX-EX	Present	Offset-pause IN	23	Dry	2	EX-EX	Present	Offset-pause IN	23	Dry	2	EX-EX	Present	Offset-pause IN
23	10ml hold	1	EX-EX	Present	Onset-pause IN, Offset-pause IN	23	10ml hold	1	EX-EX	Present	Onset-pause IN, Offset-pause IN	23	10ml hold	1	IN-EX	Present	Onset-pause EX, Offset-pause IN
23	10ml hold	2	EX-EX	Present	Offset-pause IN	23	10ml hold	2	EX-EX	Present	Onset-pause EX, Offset-pause IN	23	10ml hold	2	EX-EX	Present	Onset-pause EX, Offset-pause IN
23	10ml immediate	1	EX-EX	Present	Onset-pause EX, Offset-pause IN	23	10ml immediate	1	EX-EX	Present	Onset-pause EX, Offset-pause IN	23	10ml immediate	1	EX-EX	Present	Offset-pause IN
23	10ml immediate	2	EX-EX	Present	Onset-pause EX, Offset-pause IN	23	10ml immediate	2	EX-EX	Present	Onset-pause EX, Offset-pause IN	23	10ml immediate	2	EX-EX	Present	Onset-pause EX, Offset-pause IN
23	Cup hold	1	EX-EX	Present	Onset-pause EX, Offset-pause IN	23	Cup hold	1	EX-EX	Present	Onset-pause EX, Offset-pause IN	23	Cup hold	1	EX-EX	Present	Onset-pause EX, Offset-pause IN
23	Cup hold	2	EX-EX	Present	Onset-pause EX, Offset-pause IN	23	Cup hold	2	EX-EX	Present	Onset-pause EX, Offset-pause IN	23	Cup hold	2	EX-EX	Present	Onset-pause EX, Offset-pause IN
23	Cup immediate	1	EX-EX	Present	Offset-pause IN	23	Cup immediate	1	EX-EX	Present	Offset-pause IN	23	Cup immediate	1	EX-EX	Present	Onset-pause EX, Offset-pause IN
23	Cup immediate	2	EX-EX	Present	Onset-pause IN, Offset-pause EX	23	Cup immediate	2	EX-EX	Present	Onset-pause EX, Offset-pause IN	23	Cup immediate	2	IN-EX	Present	Onset-pause EX, Offset-pause IN
23	Continuous	1	IN-EX	Present	Onset-pause EX, Offset-pause IN	23	Continuous	1	IN-EX	Present	Onset-pause EX, Offset-pause IN	23	Continuous	1	IN-EX	Present	Offset-pause IN
23	Continuous	2	EX-IN	Present	Offset-pause IN	23	Continuous	2	EX-IN	Present	Offset-pause IN	23	Continuous	2	EX-IN	Present	Offset-pause IN
23	Cracker	1	EX-EX	Present	Onset-pause IN, Offset-pause IN	23	Cracker	1	EX-EX	Present	Onset-pause IN, Offset-pause IN	23	Cracker	1	EX-EX	Present	Offset-pause IN
23	Cracker	2	EX-EX	Present	Offset-pause IN	23	Cracker	2	EX-EX	Present	Offset-pause IN	23	Cracker	2	EX-EX	Present	Offset-pause IN
24	Spontaneous	1	EX-EX	Present	Onset-pause IN, Offset-pause IN	24	Spontaneous	1	EX-EX	Present	Onset-pause IN, Offset-pause IN	24	Spontaneous	1	EX-EX	Present	Onset-pause EX, Offset-pause IN
24	Spontaneous	2	EX-EX	Present	Offset-pause IN	24	Spontaneous	2	EX-EX	Present	Offset-pause IN	24	Spontaneous	2	EX-IN	Present	Onset-pause EX, Offset-pause IN
24	Dry	1	EX-EX	Present	Offset-pause IN	24	Dry	1	EX-EX	Present	Offset-pause IN	24	Dry	1	EX-EX	Present	Onset-pause EX, Offset-pause IN
24	Dry	2	IN-EX	Present	Onset-pause EX, Offset-pause IN	24	Dry	2	IN-EX	Present	Onset-pause EX, Offset-pause IN	24	Dry	2	IN-EX	Present	Onset-pause EX, Offset-pause IN
24	10ml hold	1	EX-EX	Present	Onset-pause IN, Offset-pause IN	24	10ml hold	1	EX-EX	Present	Onset-pause IN, Offset-pause IN	24	10ml hold	1	EX-EX	Present	Onset-pause EX, Offset-pause IN
24	10ml hold	2	EX-EX	Present	Onset-pause IN, Offset-pause IN	24	10ml hold	2	EX-EX	Present	Onset-pause IN, Offset-pause IN	24	10ml hold	2	EX-EX	Present	Offset-pause IN
24	10ml immediate	1	EX-EX	Present	Onset-pause IN, Offset-pause IN	24	10ml immediate	1	EX-EX	Present	Onset-pause IN, Offset-pause IN	24	10ml immediate	1	IN-EX	Present	Onset-pause EX, Offset-pause IN
24	10ml immediate	2	EX-EX	Present	Onset-pause IN, Offset-pause IN	24	10ml immediate	2	EX-EX	Present	Onset-pause IN, Offset-pause IN	24	10ml immediate	2	EX-EX	Present	Onset-pause EX, Offset-pause IN
24	Cup hold	1	EX-EX	Present	Onset-pause IN, Offset-pause IN	24	Cup hold	1	EX-EX	Present	Onset-pause IN, Offset-pause IN	24	Cup hold	1	EX-EX	Present	Onset-pause EX, Offset-pause IN
24	Cup hold	2	EX-EX	Present	Onset-pause IN, Offset-pause IN	24	Cup hold	2	EX-EX	Present	Onset-pause IN, Offset-pause IN	24	Cup hold	2	EX-EX	Present	Onset-pause EX, Offset-pause IN
24	Cup immediate	1	EX-EX	Present	Offset-pause IN	24	Cup immediate	1	EX-EX	Present	Offset-pause IN	24	Cup immediate	1	EX-EX	Present	Offset-pause IN
24	Cup immediate	2	EX-EX	Present	Offset-pause IN	24	Cup immediate	2	EX-EX	Present	Onset-pause IN	24	Cup immediate	2	EX-EX	Present	Offset-pause IN
24	Continuous	1	EX-EX	Present	Onset-pause IN, Offset-pause IN	24	Continuous	1	EX-EX	Present	Onset-pause IN, Offset-pause IN	24	Continuous	1	EX-EX	Present	Onset-pause EX, Offset-pause IN
24	Continuous	2	EX-EX	Present	Onset-pause IN, Offset-pause IN	24	Continuous	2	EX-EX	Present	Onset-pause IN, Offset-pause IN	24	Continuous	2	EX-EX	Present	Onset-pause EX, Offset-pause IN
24	Cracker	1	EX-EX	Present	Offset-pause IN	24	Cracker	1	EX-EX	Present	Offset-pause IN	24	Cracker	1	IN-EX	Present	Offset-pause IN
24	Cracker	2	EX-EX	Present	Offset-pause IN	24	Cracker	2	EX-EX	Present	Offset-pause IN	24	Cracker	2	EX-EX	Present	Onset-pause EX, Offset-pause IN
25	Spontaneous	1	EX-EX	Present	Onset-pause IN, Offset-pause IN	25	Spontaneous	1	EX-EX	Present	Onset-pause IN, Offset-pause IN	25	Spontaneous	1	EX-EX	Absent	NA
25	Spontaneous	2	EX-EX	Present	Offset-pause IN	25	Spontaneous	2	EX-EX	Present	Onset-pause IN, Offset-pause IN	25	Spontaneous	2	EX-EX	Absent	NA
25	Dry	1	EX-EX	Present	Onset-pause IN, Offset-pause IN	25	Dry	1	EX-EX	Present	Onset-pause IN, Offset-pause IN	25	Dry	1	EX-EX	Present	Onset-pause EX, Offset-pause IN
25	Dry	2	EX-EX	Present	Onset-pause EX, Offset-pause IN	25	Dry	2	EX-EX	Present	Onset-pause EX, Offset-pause IN	25	Dry	2	EX-EX	Present	Onset-pause IN, Offset-pause IN
25	10ml hold	1	EX-EX	Absent	NA	25	10ml hold	1	EX-EX	Absent	NA	25	10ml hold	1	IN-EX	Absent	NA
25	10ml hold	2	EX-EX	Present	Offset-pause IN	25	10ml hold	2	EX-EX	Present	Offset-pause IN	25	10ml hold	2	EX-EX	Present	Offset-pause IN
25	10ml immediate	1	EX-EX	Present	Offset-pause IN	25	10ml immediate	1	EX-EX	Present	Offset-pause IN	25	10ml immediate	1	IN-EX	Present	Onset-pause EX, Offset-pause IN
25	10ml immediate	2	EX-EX	Present	Onset-pause IN, Offset-pause IN	25	10ml immediate	2	EX-EX	Present	Onset-pause IN, Offset-pause IN	25	10ml immediate	2	EX-EX	Present	Onset-pause EX, Offset-pause IN
25	Cup hold	1	IN-EX	Present	Onset-pause EX, Offset-pause IN	25	Cup hold	1	IN-EX	Present	Onset-pause EX, Offset-pause IN	25	Cup hold	1	IN-EX	Present	Onset-pause EX, Offset-pause IN
25	Cup hold	2	EX-EX	Present	Onset-pause IN, Offset-pause IN	25	Cup hold	2	EX-EX	Present	Onset-pause IN, Offset-pause IN	25	Cup hold	2	EX-EX	Absent	NA
25	Cup immediate	1	EX-EX	Present	Offset-pause IN	25	Cup immediate	1	EX-EX	Present	Offset-pause IN	25	Cup immediate	1	IN-EX	Present	Offset-pause IN
25	Cup immediate	2	EX-EX	Present	Onset-pause IN, Offset-pause IN	25	Cup immediate	2	EX-EX	Present	Onset-pause IN, Offset-pause IN	25	Cup immediate	2	IN-EX	Present	Onset-pause EX, Offset-pause IN
25	Continuous	1	EX-EX	Present	Onset-pause IN, Offset-pause IN	25	Continuous	1	EX-EX	Present	Onset-pause IN, Offset-pause IN	25	Continuous	1	IN-EX	Present	Onset-pause EX
25	Continuous	2	EX-EX	Present	Onset-pause IN, Offset-pause IN	25	Continuous	2	EX-EX	Present	Onset-pause IN, Offset-pause IN	25	Continuous	2	IN-EX	Absent	NA
25	Cracker	1	EX-EX	Present	Onset-pause IN, Offset-pause IN	25	Cracker	1	EX-EX	Present	Onset-pause IN, Offset-pause IN	25	Cracker	1	EX-EX	Present	Offset-pause IN
25	Cracker	2	IN-EX	Present	Offset-pause IN	25	Cracker	2	IN-EX	Present	Offset-pause IN	25	Cracker	2	IN-EX	Present	Offset-pause IN
26	Spontaneous	1	EX-EX	Present	Offset-pause IN	26	Spontaneous	1	EX-EX	Present	Offset-pause IN	26	Spontaneous	1	EX-EX	Present	Offset-pause IN
26	Spontaneous	2	EX-EX	Present	Offset-pause IN	26	Spontaneous	2	EX-EX	Present	Offset-pause IN	26	Spontaneous	2	EX-EX	Present	Onset-pause EX, Offset-pause IN
26	Dry	1	EX-EX	Present	Offset-pause IN	26	Dry	1	EX-EX	Present	Offset-pause IN	26	Dry	1	EX-EX	Present	Onset-pause EX, Offset-pause IN
26	Dry	2	EX-EX	Present	Onset-pause IN, Offset-pause IN	26	Dry	2	EX-EX	Present	Onset-pause IN, Offset-pause IN	26	Dry	2	EX-EX	Present	Onset-pause EX, Offset-pause IN
26	10ml hold	1	IN-EX	Present	Onset-pause IN, Offset-pause IN	26	10ml hold	1	IN-EX	Present	Onset-pause IN, Offset-pause IN	26	10ml hold	1	IN-EX	Present	Onset-pause EX, Offset-pause IN
26	10ml hold	2	IN-EX	Present	Onset-pause IN, Offset-pause IN	26	10ml hold	2	IN-EX	Present	Onset-pause IN, Offset-pause IN	26	10ml hold	2	IN-EX	Present	Onset-pause IN, Offset-pause IN
26	10ml immediate	1	EX-EX	Present	Onset-pause IN, Offset-pause IN	26	10ml immediate	1	EX-EX	Present	Onset-pause IN, Offset-pause IN	26	10ml immediate	1	IN-EX	Present	Onset-pause EX, Offset-pause IN
26	10ml immediate	2	EX-EX	Present	Onset-pause IN, Offset-pause IN	26	10ml immediate	2	EX-EX	Present	Onset-pause IN, Offset-pause IN	26	10ml immediate	2	IN-EX	Present	Onset-pause EX, Offset-pause IN
26	Cup hold	1	IN-EX	Present	Onset-pause EX, Offset-pause IN	26	Cup hold	1	IN-EX	Present	Onset-pause EX, Offset-pause IN	26	Cup hold	1	IN-EX	Present	Onset-pause EX, Offset-pause IN
26	Cup hold	2	EX-EX	Present	Offset-pause IN	26	Cup hold	2	IN-EX	Present	Onset-pause EX, Offset-pause IN	26	Cup hold	2	IN-EX	Present	Onset-pause EX, Offset-pause IN
26	Cup immediate	1	EX-EX	Present	Onset-pause IN, Offset-pause IN	26	Cup immediate	1	EX-EX	Present	Onset-pause IN, Offset-pause IN	26	Cup immediate	1	IN-EX	Present	Onset-pause EX, Offset-pause IN
26	Cup immediate	2	EX-EX	Present	Onset-pause IN, Offset-pause IN	26	Cup immediate	2	EX-EX	Present	Onset-pause IN, Offset-pause IN	26	Cup immediate	2	IN-EX	Present	Onset-pause EX, Offset-pause IN
26	Continuous	1	IN-EX	Present	Onset-pause EX, Offset-pause IN	26	Continuous	1	IN-EX	Present	Onset-pause EX, Offset-pause IN	26	Continuous	1	IN-EX	Present	Onset-pause EX
26	Continuous	2	IN-EX	Present	Onset-pause EX, Offset-pause IN	26	Continuous	2	IN-EX	Present	Onset-pause EX, Offset-pause IN	26	Continuous	2	IN-EX	Absent	NA
26	Cracker	1	EX-EX	Present	Onset-pause IN, Offset-pause IN	26	Cracker	1	EX-EX	Present	Onset-pause IN, Offset-pause IN	26	Cracker	1	IN-EX	Present	Onset-pause EX, Offset-pause IN
26	Cracker	2	EX-EX	Present	Onset-pause IN, Offset-pause IN	26	Cracker	2	EX-EX	Present	Onset-pause IN, Offset-pause IN	26	Cracker	2	EX-EX	Present	Offset-pause IN

## Sheet: SNRF oronasal
Rater 1a						Rater 1b						Rater 2
Participant	Condition	Trial	RPP	SNRF present/absent	SNRF position DIRECTION	Participant	Condition	Trial	RPP	SNRF present/absent	SNRF position DIRECTION	Participant	Condition	Trial	RPP	SNRF present/absent	SNRF position DIRECTION
1	Spontaneous	1	EX-EX	Absent	NA	1	Spontaneous	1	EX-EX	Absent	NA	1	Spontaneous	1	EX-EX	Absent	NA
1	Spontaneous	2	EX-EX	Present	Onset-pause IN	1	Spontaneous	2	EX-EX	Present	Onset-pause IN	1	Spontaneous	2	EX-EX	Present	Onset-pause IN
1	Spontaneous	3	EX-EX	Present	Offset-pause IN	1	Spontaneous	3	EX-EX	Present	Offset-pause IN	1	Spontaneous	3	EX-EX	Present	Offset-pause IN
1	Dry	1	EX-EX	Present	Onset-pause IN, Offset-pause IN	1	Dry	1	EX-EX	Present	Onset-pause IN, Offset-pause IN	1	Dry	1	EX-EX	Present	Onset-pause IN, Offset-pause IN
1	Dry	2	EX-EX	Present	Offset-pause IN	1	Dry	2	EX-EX	Present	Onset-pause IN, Offset-pause IN	1	Dry	2	EX-EX	Present	Offset-pause IN
1	Dry	3	EX-EX	Present	Offset-pause IN	1	Dry	3	EX-EX	Present	Onset-pause EX, Offset-pause IN	1	Dry	3	EX-EX	Present	Offset-pause IN
1	10ml hold	1	EX-EX	Absent	NA	1	10ml hold	1	EX-EX	Absent	NA	1	10ml hold	1	EX-EX	Absent	NA
1	10ml hold	2	EX-EX	Present	Offset-pause IN	1	10ml hold	2	EX-EX	Present	Onset-pause IN, Offset-pause IN	1	10ml hold	2	EX-EX	Present	Onset-pause IN, Offset-pause IN
1	10ml hold	3	EX-EX	Present	Onset-pause IN, Offset-pause IN	1	10ml hold	3	EX-EX	Present	Onset-pause IN, Offset-pause IN	1	10ml hold	3	EX-EX	Present	Onset-pause IN, Offset-pause IN
1	10ml immediate	1	EX-EX	Present	Onset-pause IN, Offset-pause IN	1	10ml immediate	1	EX-EX	Present	Onset-pause IN, Offset-pause IN	1	10ml immediate	1	EX-EX	Present	Onset-pause IN, Offset-pause IN
1	10ml immediate	2	IN-EX	Present	Offset-pause IN	1	10ml immediate	2	IN-EX	Present	Offset-pause IN	1	10ml immediate	2	IN-EX	Present	Offset-pause IN
1	10ml immediate	3	IN-EX	Present	Offset-pause IN	1	10ml immediate	3	IN-EX	Present	Offset-pause IN	1	10ml immediate	3	IN-EX	Present	Offset-pause IN
1	Continuous	1	IN-IN	Present	Offset-pause IN	1	Continuous	1	IN-IN	Present	Offset-pause IN	1	Continuous	1	IN-IN	Absent	NA
1	Continuous	2	IN-IN	Present	Offset-pause IN	1	Continuous	2	IN-IN	Present	Offset-pause IN	1	Continuous	2	IN-IN	Absent	NA
1	Continuous	3	IN-IN	Present	Offset-pause IN	1	Continuous	3	IN-IN	Present	Offset-pause IN	1	Continuous	3	IN-IN	Present	Offset-pause IN
1	Cracker	1	EX-EX	Present	Offset-pause IN	1	Cracker	1	EX-EX	Present	Offset-pause IN	1	Cracker	1	EX-EX	Present	Offset-pause IN
1	Cracker	2	IN-EX	Present	Offset-pause IN	1	Cracker	2	EX-EX	Present	Offset-pause IN	1	Cracker	2	IN-EX	Present	Offset-pause IN
1	Cracker	3	EX-EX	Present	Offset-pause IN	1	Cracker	3	EX-EX	Present	Offset-pause IN	1	Cracker	3	EX-EX	Present	Offset-pause IN
2	Spontaneous	1	EX-EX	Present	Offset-pause IN	2	Spontaneous	1	EX-EX	Present	Offset-pause IN	2	Spontaneous	1	EX-EX	Present	Offset-pause IN
2	Spontaneous	2	EX-EX	Present	Offset-pause IN	2	Spontaneous	2	EX-EX	Present	Onset-pause IN, Offset-pause IN	2	Spontaneous	2	EX-EX	Present	Offset-pause IN
2	Spontaneous	3	EX-EX	Present	Offset-pause IN	2	Spontaneous	3	EX-EX	Present	Offset-pause IN	2	Spontaneous	3	EX-EX	Present	Offset-pause IN
2	Dry	1	EX-EX	Present	Offset-pause IN	2	Dry	1	EX-EX	Present	Offset-pause IN	2	Dry	1	EX-EX	Present	Offset-pause IN
2	Dry	2	EX-EX	Present	Offset-pause IN	2	Dry	2	EX-EX	Present	Onset-pause IN, Offset-pause IN	2	Dry	2	EX-EX	Present	Offset-pause IN
2	Dry	3	EX-EX	Present	Offset-pause IN	2	Dry	3	EX-EX	Present	Onset-pause IN, Offset-pause IN	2	Dry	3	EX-EX	Present	Offset-pause IN
2	10ml hold	1	IN-EX	Present	Onset-pause EX, Offset-pause IN	2	10ml hold	1	IN-EX	Present	Onset-pause EX, Offset-pause EX	2	10ml hold	1	IN-EX	Present	Offset-pause IN
2	10ml hold	2	EX-EX	Present	Offset-pause IN	2	10ml hold	2	EX-EX	Present	Onset-pause IN, Offset-pause IN	2	10ml hold	2	EX-EX	Present	Offset-pause IN
2	10ml hold	3	EX-EX	Present	Offset-pause IN	2	10ml hold	3	EX-EX	Present	Offset-pause IN	2	10ml hold	3	EX-EX	Present	Offset-pause IN
2	Continuous	1	EX-EX	Present	Offset-pause IN	2	Continuous	1	EX-EX	Present	Offset-pause IN	2	Continuous	1	EX-EX	Present	Offset-pause IN
2	Continuous	2	EX-EX	Present	Offset-pause IN	2	Continuous	2	EX-EX	Present	Offset-pause IN	2	Continuous	2	EX-EX	Present	Offset-pause IN
2	Continuous	3	EX-EX	Present	Offset-pause IN	2	Continuous	3	EX-EX	Present	Offset-pause IN	2	Continuous	3	EX-EX	Present	Offset-pause IN
2	Cracker	1	EX-EX	Present	Offset-pause IN	2	Cracker	1	EX-EX	Present	Offset-pause IN	2	Cracker	1	EX-EX	Present	Offset-pause IN
2	Cracker	2	EX-EX	Present	Onset-pause IN, Offset-pause IN	2	Cracker	2	EX-EX	Present	Onset-pause IN, Offset-pause IN	2	Cracker	2	EX-EX	Present	Offset-pause IN
2	Cracker	3	EX-EX	Present	Offset-pause IN	2	Cracker	3	EX-EX	Present	Offset-pause IN	2	Cracker	3	EX-EX	Present	Offset-pause IN
3	Spontaneous	1	EX-EX	Present	Offset-pause IN	3	Spontaneous	1	EX-EX	Present	Offset-pause IN	3	Spontaneous	1	EX-EX	Present	Offset-pause IN
3	Spontaneous	2	EX-EX	Present	Offset-pause IN	3	Spontaneous	2	EX-EX	Present	Offset-pause IN	3	Spontaneous	2	EX-EX	Present	Offset-pause IN
3	Spontaneous	3	EX-EX	Present	Offset-pause IN	3	Spontaneous	3	EX-EX	Present	Offset-pause IN	3	Spontaneous	3	EX-EX	Present	Offset-pause IN
3	Dry	1	IN-EX	Present	Offset-pause IN	3	Dry	1	IN-EX	Present	Offset-pause IN	3	Dry	1	IN-EX	Present	Offset-pause IN
3	Dry	2	EX-EX	Present	Onset-pause IN, Offset-pause IN	3	Dry	2	EX-EX	Present	Onset-pause IN, Offset-pause IN	3	Dry	2	IN-EX	Present	Onset-pause EX, Offset-pause IN
3	Dry	3	IN-EX	Present	Offset-pause IN	3	Dry	3	IN-EX	Present	Offset-pause IN	3	Dry	3	IN-EX	Present	Offset-pause IN
3	10ml hold	1	IN-EX	Absent	NA	3	10ml hold	1	IN-EX	Absent	NA	3	10ml hold	1	IN-EX	Absent	NA
3	10ml hold	2	EX-EX	Absent	NA	3	10ml hold	2	EX-EX	Absent	NA	3	10ml hold	2	EX-EX	Absent	NA
3	10ml hold	3	IN-EX	Absent	NA	3	10ml hold	3	IN-EX	Absent	NA	3	10ml hold	3	IN-EX	Absent	NA
3	10ml immediate	1	EX-EX	Present	Onset-pause IN, Offset-pause IN	3	10ml immediate	1	EX-EX	Present	Offset-pause IN	3	10ml immediate	1	IN-EX	Present	Onset-pause IN, Offset-pause IN
3	10ml immediate	2	IN-EX	Present	Onset-pause IN, Offset-pause IN	3	10ml immediate	2	IN-EX	Present	Offset-pause IN	3	10ml immediate	2	IN-EX	Present	Offset-pause IN
3	10ml immediate	3	IN-IN	Absent	NA	3	10ml immediate	3	IN-IN	Absent	NA	3	10ml immediate	3	IN-IN	Absent	NA
3	Continuous	1	IN-EX	Present	Offset-pause IN	3	Continuous	1	IN-EX	Present	Offset-pause IN	3	Continuous	1	IN-EX	Present	Offset-pause IN
3	Continuous	2	EX-IN	Present	Onset-pause IN, Offset-pause IN	3	Continuous	2	EX-IN	Present	Onset-pause IN, Offset-pause IN	3	Continuous	2	EX-IN	Present	Offset-pause IN
3	Continuous	3	IN-EX	Present	Offset-pause IN	3	Continuous	3	IN-EX	Present	Offset-pause IN	3	Continuous	3	IN-EX	Present	Offset-pause IN
3	Cracker	1	EX-EX	Present	Offset-pause IN	3	Cracker	1	EX-EX	Present	Onset-pause EX, Offset-pause IN	3	Cracker	1	EX-EX	Present	Offset-pause IN
3	Cracker	2	EX-EX	Present	Offset-pause IN	3	Cracker	2	EX-EX	Present	Offset-pause IN	3	Cracker	2	EX-EX	Present	Offset-pause IN
3	Cracker	3	EX-EX	Present	Onset-pause IN, Offset-pause IN	3	Cracker	3	EX-EX	Present	Onset-pause IN, Offset-pause IN	3	Cracker	3	EX-EX	Present	Offset-pause IN
4	Spontaneous	1	IN-IN	Present	Onset-pause EX, Offset-pause IN	4	Spontaneous	1	IN-IN	Present	Onset-pause EX, Offset-pause IN	4	Spontaneous	1	IN-IN	Present	Offset-pause IN
4	Spontaneous	2	EX-EX	Present	Onset-pause IN, Offset-pause IN	4	Spontaneous	2	EX-EX	Present	Onset-pause IN, Offset-pause IN	4	Spontaneous	2	EX-EX	Present	Offset-pause IN
4	Spontaneous	3	EX-EX	Present	Onset-pause IN, Offset-pause IN	4	Spontaneous	3	EX-EX	Present	Onset-pause IN, Offset-pause IN	4	Spontaneous	3	EX-EX	Present	Offset-pause IN
4	Dry	1	EX-EX	Present	Offset-pause IN	4	Dry	1	EX-EX	Absent	NA	4	Dry	1	EX-EX	Absent	NA
4	Dry	2	EX-EX	Present	Offset-pause IN	4	Dry	2	EX-EX	Present	Offset-pause IN	4	Dry	2	EX-EX	Present	Offset-pause IN
4	Dry	3	EX-EX	Present	Offset-pause IN	4	Dry	3	EX-EX	Present	Offset-pause IN	4	Dry	3	EX-EX	Present	Offset-pause IN
4	10ml hold	1	IN-EX	Absent	NA	4	10ml hold	1	IN-EX	Absent	NA	4	10ml hold	1	IN-EX	Absent	NA
4	10ml hold	2	IN-EX	Present	Offset-pause IN	4	10ml hold	2	IN-EX	Present	Offset-pause IN	4	10ml hold	2	IN-EX	Present	Offset-pause IN
4	10ml hold	3	IN-EX	Present	Offset-pause IN	4	10ml hold	3	IN-EX	Present	Offset-pause IN	4	10ml hold	3	IN-EX	Present	Offset-pause IN
4	10ml immediate	1	IN-EX	Absent	NA	4	10ml immediate	1	IN-EX	Absent	NA	4	10ml immediate	1	IN-EX	Absent	NA
4	10ml immediate	2	IN-EX	Absent	NA	4	10ml immediate	2	IN-EX	Absent	NA	4	10ml immediate	2	IN-EX	Absent	NA
4	10ml immediate	3	IN-EX	Absent	NA	4	10ml immediate	3	IN-EX	Absent	NA	4	10ml immediate	3	IN-EX	Absent	NA
4	Continuous	1	IN-EX	Absent	NA	4	Continuous	1	IN-EX	Absent	NA	4	Continuous	1	IN-EX	Absent	NA
4	Continuous	2	EX-IN	Present	Offset-pause EX	4	Continuous	2	EX-IN	Present	Offset-pause EX	4	Continuous	2	EX-IN	Present	Offset-pause EX
4	Continuous	3	IN-EX	Present	Onset-pause EX	4	Continuous	3	IN-EX	Present	Onset-pause EX	4	Continuous	3	IN-EX	Present	Onset-pause EX
4	Cracker	1	EX-EX	Present	Offset-pause IN	4	Cracker	1	EX-EX	Present	Offset-pause IN	4	Cracker	1	EX-EX	Present	Offset-pause IN
4	Cracker	2	EX-EX	Absent	NA	4	Cracker	2	EX-EX	Absent	NA	4	Cracker	2	EX-EX	Absent	NA
4	Cracker	3	EX-EX	Present	Offset-pause IN	4	Cracker	3	EX-EX	Present	Offset-pause IN	4	Cracker	3	EX-EX	Present	Offset-pause IN
5	Spontaneous	1	EX-IN	Present	Offset-pause IN	5	Spontaneous	1	EX-IN	Present	Onset-pause IN, Offset-pause IN	5	Spontaneous	1	EX-IN	Present	Onset-pause EX, Offset-pause IN
5	Spontaneous	2	EX-IN	Present	Offset-pause IN	5	Spontaneous	2	EX-IN	Present	Offset-pause IN	5	Spontaneous	2	EX-IN	Present	Onset-pause EX, Offset-pause IN
5	Spontaneous	3	EX-EX	Present	Offset-pause IN	5	Spontaneous	3	EX-EX	Present	Offset-pause IN	5	Spontaneous	3	EX-EX	Present	Onset-pause EX, Offset-pause IN
5	Dry	1	EX-EX	Present	Offset-pause IN	5	Dry	1	EX-EX	Present	Offset-pause IN	5	Dry	1	EX-EX	Present	Onset-pause EX, Offset-pause IN
5	Dry	2	EX-EX	Present	Onset-pause IN, Offset-pause IN	5	Dry	2	EX-EX	Present	Onset-pause IN, Offset-pause IN	5	Dry	2	EX-EX	Present	Onset-pause EX, Offset-pause IN
5	Dry	3	EX-EX	Present	Onset-pause IN, Offset-pause IN	5	Dry	3	EX-EX	Present	Onset-pause IN, Offset-pause IN	5	Dry	3	EX-EX	Present	Onset-pause EX, Offset-pause IN
5	10ml hold	1	EX-IN	Absent	NA	5	10ml hold	1	EX-IN	Absent	NA	5	10ml hold	1	EX-IN	Absent	NA
5	10ml hold	2	IN-EX	Present	Onset-pause EX, Offset-pause IN	5	10ml hold	2	IN-EX	Present	Offset-pause IN	5	10ml hold	2	IN-EX	Present	Offset-pause IN
5	10ml hold	3	EX-EX	Present	Offset-pause IN	5	10ml hold	3	EX-EX	Present	Onset-pause IN, Offset-pause IN	5	10ml hold	3	EX-EX	Present	Offset-pause IN
5	10ml immediate	1	EX-IN	Present	Onset-pause IN, Offset-pause IN	5	10ml immediate	1	EX-IN	Present	Onset-pause IN, Offset-pause IN	5	10ml immediate	1	EX-IN	Present	Onset-pause IN, Offset-pause IN
5	10ml immediate	2	EX-IN	Present	Offset-pause IN	5	10ml immediate	2	EX-IN	Present	Offset-pause IN	5	10ml immediate	2	EX-IN	Present	Offset-pause IN
5	10ml immediate	3	EX-IN	Present	Onset-pause IN, Offset-pause IN	5	10ml immediate	3	EX-IN	Present	Onset-pause IN, Offset-pause IN	5	10ml immediate	3	EX-IN	Present	Onset-pause IN, Offset-pause IN
5	Continuous	1	EX-EX	Present	Onset-pause IN, Offset-pause IN	5	Continuous	1	EX-EX	Present	Onset-pause IN, Offset-pause IN	5	Continuous	1	IN-EX	Present	Onset-pause EX, Offset-pause IN
5	Continuous	2	EX-IN	Present	Onset-pause IN, Offset-pause IN	5	Continuous	2	EX-IN	Present	Onset-pause IN, Offset-pause IN	5	Continuous	2	EX-IN	Present	Onset-pause EX, Offset-pause IN
5	Continuous	3	IN-EX	Present	Onset-pause EX, Offset-pause IN	5	Continuous	3	IN-EX	Present	Offset-pause IN	5	Continuous	3	IN-EX	Present	Onset-pause EX, Offset-pause IN
5	Cracker	1	EX-EX	Present	Offset-pause IN	5	Cracker	1	EX-EX	Present	Offset-pause IN	5	Cracker	1	EX-EX	Present	Offset-pause IN
5	Cracker	2	EX-EX	Present	Offset-pause IN	5	Cracker	2	EX-EX	Present	Offset-pause IN	5	Cracker	2	EX-EX	Present	Offset-pause IN
5	Cracker	3	EX-EX	Present	Offset-pause IN	5	Cracker	3	EX-EX	Present	Offset-pause IN	5	Cracker	3	EX-EX	Present	Offset-pause IN
6	Spontaneous	1	EX-EX	Present	Offset-pause IN	6	Spontaneous	1	EX-EX	Present	Offset-pause IN	6	Spontaneous	1	EX-EX	Present	Offset-pause IN
6	Spontaneous	2	EX-EX	Present	Offset-pause IN	6	Spontaneous	2	EX-EX	Present	Offset-pause IN	6	Spontaneous	2	EX-EX	Present	Offset-pause IN
6	Spontaneous	3	EX-EX	Present	Onset-pause IN, Offset-pause IN	6	Spontaneous	3	EX-EX	Present	Onset-pause IN, Offset-pause IN	6	Spontaneous	3	EX-EX	Present	Offset-pause IN
6	Dry	1	EX-EX	Absent	NA	6	Dry	1	EX-EX	Absent	NA	6	Dry	1	EX-EX	Absent	NA
6	Dry	2	EX-EX	Absent	NA	6	Dry	2	EX-EX	Absent	NA	6	Dry	2	EX-EX	Absent	NA
6	Dry	3	EX-EX	Present	Onset-pause IN, Offset-pause IN	6	Dry	3	EX-EX	Present	Onset-pause IN, Offset-pause IN	6	Dry	3	EX-EX	Absent	NA
6	10ml hold	1	EX-EX	Present	Onset-pause IN, Offset-pause IN	6	10ml hold	1	EX-EX	Present	Onset-pause IN, Offset-pause IN	6	10ml hold	1	EX-EX	Present	Offset-pause IN
6	10ml hold	3	EX-EX	Present	Onset-pause IN, Offset-pause IN	6	10ml hold	3	EX-EX	Present	Onset-pause IN, Offset-pause IN	6	10ml hold	3	EX-EX	Present	Offset-pause IN
6	10ml immediate	1	EX-EX	Present	Onset-pause IN, Offset-pause IN	6	10ml immediate	1	EX-EX	Present	Onset-pause IN, Offset-pause IN	6	10ml immediate	1	EX-EX	Present	Offset-pause IN
6	10ml immediate	2	IN-EX	Present	Onset-pause EX, Offset-pause IN	6	10ml immediate	2	IN-EX	Present	Onset-pause EX, Offset-pause IN	6	10ml immediate	2	IN-EX	Present	Offset-pause IN
6	10ml immediate	3	EX-EX	Present	Offset-pause IN	6	10ml immediate	3	EX-EX	Present	Offset-pause IN	6	10ml immediate	3	EX-EX	Present	Offset-pause IN
6	Continuous	1	IN-IN	Present	Onset-pause EX, Offset-pause IN	6	Continuous	1	EX-IN	Present	Offset-pause IN	6	Continuous	1	IN-IN	Present	Onset-pause EX, Offset-pause IN
6	Continuous	2	IN-IN	Present	Offset-pause IN	6	Continuous	2	IN-IN	Present	Onset-pause EX, Offset-pause IN	6	Continuous	2	IN-IN	Present	Offset-pause IN
6	Continuous	3	IN-IN	Present	Offset-pause IN	6	Continuous	3	IN-EX	Present	Onset-pause EX, Offset-pause IN	6	Continuous	3	IN-IN	Present	Offset-pause IN
6	Cracker	1	EX-EX	Absent	NA	6	Cracker	1	EX-EX	Absent	NA	6	Cracker	1	EX-EX	Absent	NA
6	Cracker	2	EX-EX	Present	Onset-pause IN, Offset-pause IN	6	Cracker	2	EX-EX	Present	Onset-pause IN, Offset-pause IN	6	Cracker	2	EX-EX	Absent	NA
6	Cracker	3	EX-EX	Present	Onset-pause IN, Offset-pause IN	6	Cracker	3	EX-EX	Present	Onset-pause IN, Offset-pause IN	6	Cracker	3	EX-EX	Present	Offset-pause IN
7	Spontaneous	1	EX-EX	Present	Offset-pause IN	7	Spontaneous	1	EX-EX	Present	Offset-pause IN	7	Spontaneous	1	EX-EX	Present	Offset-pause IN
7	Dry	1	EX-EX	Absent	NA	7	Dry	1	EX-EX	Absent	NA	7	Dry	1	EX-EX	Absent	NA
7	Dry	2	EX-EX	Absent	NA	7	Dry	2	EX-EX	Absent	NA	7	Dry	2	EX-EX	Absent	NA
7	Dry	3	IN-EX	Absent	NA	7	Dry	3	IN-EX	Absent	NA	7	Dry	3	IN-EX	Absent	NA
7	10ml hold	1	EX-EX	Present	Offset-pause IN	7	10ml hold	1	EX-EX	Present	Offset-pause IN	7	10ml hold	1	EX-EX	Present	Offset-pause IN
7	10ml hold	2	IN-EX	Present	Offset-pause IN	7	10ml hold	2	IN-EX	Present	Offset-pause IN	7	10ml hold	2	IN-EX	Present	Offset-pause IN
7	10ml hold	3	EX-EX	Present	Offset-pause IN	7	10ml hold	3	EX-EX	Present	Offset-pause IN	7	10ml hold	3	EX-EX	Present	Offset-pause IN
7	10ml immediate	1	IN-EX	Present	Offset-pause IN	7	10ml immediate	1	EX-EX	Present	Offset-pause IN	7	10ml immediate	1	IN-EX	Present	Offset-pause IN
7	10ml immediate	2	IN-EX	Present	Offset-pause IN	7	10ml immediate	2	IN-EX	Present	Offset-pause IN	7	10ml immediate	2	IN-EX	Present	Offset-pause IN
7	10ml immediate	3	IN-EX	Present	Offset-pause IN	7	10ml immediate	3	IN-EX	Present	Offset-pause IN	7	10ml immediate	3	IN-EX	Present	Offset-pause IN
7	Continuous	1	EX-IN	Present	Offset-pause IN	7	Continuous	1	EX-EX	Present	Offset-pause IN	7	Continuous	1	EX-IN	Present	Offset-pause IN
7	Continuous	2	EX-EX	Present	Offset-pause IN	7	Continuous	2	EX-EX	Present	Offset-pause IN	7	Continuous	2	IN-EX	Present	Offset-pause IN
7	Continuous	3	EX-EX	Present	Offset-pause IN	7	Continuous	3	EX-EX	Present	Offset-pause IN	7	Continuous	3	EX-EX	Present	Onset-pause EX, Offset-pause IN
7	Cracker	3	EX-EX	Present	Offset-pause IN	7	Cracker	3	EX-EX	Present	Offset-pause IN	7	Cracker	3	EX-EX	Present	Offset-pause IN
8	Spontaneous	1	IN-EX	Absent	NA	8	Spontaneous	1	IN-EX	Absent	NA	8	Spontaneous	1	EX-EX	Absent	NA
8	Spontaneous	2	IN-EX	Absent	NA	8	Spontaneous	2	IN-EX	Absent	NA	8	Spontaneous	2	IN-EX	Absent	NA
8	Spontaneous	3	IN-EX	Absent	NA	8	Spontaneous	3	IN-EX	Absent	NA	8	Spontaneous	3	IN-EX	Absent	NA
8	Dry	1	EX-EX	Present	Offset-pause IN	8	Dry	1	EX-EX	Present	Offset-pause IN	8	Dry	1	EX-EX	Absent	NA
8	Dry	2	EX-EX	Present	Offset-pause IN	8	Dry	2	EX-EX	Present	Offset-pause IN	8	Dry	2	EX-EX	Present	Offset-pause IN
8	Dry	3	EX-IN	Absent	NA	8	Dry	3	EX-IN	Absent	NA	8	Dry	3	EX-IN	Present	Offset-pause IN
8	10ml hold	2	EX-IN	Absent	NA	8	10ml hold	2	EX-EX	Absent	NA	8	10ml hold	2	EX-EX	Absent	NA
8	10ml hold	3	EX-IN	Absent	NA	8	10ml hold	3	EX-IN	Absent	NA	8	10ml hold	3	EX-IN	Absent	NA
8	10ml immediate	2	EX-EX	Present	Offset-pause IN	8	10ml immediate	2	EX-EX	Present	Offset-pause IN	8	10ml immediate	2	EX-EX	Present	Offset-pause IN
8	10ml immediate	3	EX-EX	Absent	NA	8	10ml immediate	3	EX-EX	Absent	NA	8	10ml immediate	3	EX-EX	Absent	NA
8	Continuous	1	EX-EX	Present	Offset-pause IN	8	Continuous	1	EX-EX	Present	Offset-pause IN	8	Continuous	1	EX-EX	Absent	NA
8	Continuous	2	EX-EX	Present	Offset-pause IN	8	Continuous	2	EX-IN	Present	Offset-pause IN	8	Continuous	2	EX-EX	Absent	NA
8	Continuous	3	EX-EX	Present	Offset-pause IN	8	Continuous	3	EX-EX	Present	Offset-pause IN	8	Continuous	3	EX-EX	Present	Offset-pause IN
8	Cracker	1	EX-EX	Present	Offset-pause IN	8	Cracker	1	EX-EX	Present	Offset-pause IN	8	Cracker	1	EX-EX	Present	Offset-pause IN
8	Cracker	2	EX-EX	Absent	NA	8	Cracker	2	EX-EX	Absent	NA	8	Cracker	2	EX-EX	Absent	NA
8	Cracker	3	EX-EX	Present	Offset-pause IN	8	Cracker	3	EX-EX	Present	Offset-pause IN	8	Cracker	3	EX-EX	Present	Offset-pause IN
9	Spontaneous	1	EX-EX	Present	Offset-pause IN	9	Spontaneous	1	EX-EX	Present	Onset-pause IN, Offset-pause IN	9	Spontaneous	1	EX-EX	Absent	NA
9	Spontaneous	2	EX-EX	Present	Offset-pause IN	9	Spontaneous	2	EX-EX	Present	Offset-pause IN	9	Spontaneous	2	EX-EX	Absent	NA
9	Spontaneous	3	EX-EX	Present	Offset-pause IN	9	Spontaneous	3	EX-EX	Present	Offset-pause IN	9	Spontaneous	3	EX-EX	Present	Offset-pause IN
9	Dry	1	EX-EX	Present	Onset-pause IN	9	Dry	1	EX-EX	Present	Onset-pause IN, Offset-pause IN	9	Dry	1	EX-EX	Present	Onset-pause EX
9	Dry	2	EX-EX	Present	Onset-pause EX	9	Dry	2	EX-EX	Present	Onset-pause EX, Offset-pause IN	9	Dry	2	EX-EX	Present	Onset-pause EX
9	Dry	3	EX-EX	Present	Onset-pause EX	9	Dry	3	EX-EX	Present	Onset-pause EX	9	Dry	3	EX-EX	Present	Onset-pause EX
9	10ml hold	1	IN-EX	Present	Onset-pause EX	9	10ml hold	1	IN-EX	Present	Onset-pause EX	9	10ml hold	1	IN-EX	Present	Onset-pause EX
9	10ml hold	2	IN-EX	Present	Onset-pause EX, Offset-pause IN	9	10ml hold	2	IN-EX	Present	Onset-pause EX, Offset-pause IN	9	10ml hold	2	IN-EX	Present	Offset-pause IN
9	10ml hold	3	EX-EX	Present	Onset-pause IN, Offset-pause IN	9	10ml hold	3	EX-EX	Present	Onset-pause IN, Offset-pause IN	9	10ml hold	3	EX-EX	Present	Offset-pause IN
9	10ml immediate	1	EX-EX	Present	Offset-pause IN	9	10ml immediate	1	EX-EX	Present	Onset-pause IN, Offset-pause IN	9	10ml immediate	1	EX-EX	Present	Offset-pause IN
9	10ml immediate	2	EX-EX	Present	Onset-pause IN, Offset-pause IN	9	10ml immediate	2	EX-EX	Present	Onset-pause IN, Offset-pause IN	9	10ml immediate	2	EX-EX	Present	Offset-pause IN
9	10ml immediate	3	EX-IN	Present	Offset-pause IN	9	10ml immediate	3	EX-IN	Present	Onset-pause IN, Offset-pause IN	9	10ml immediate	3	EX-IN	Present	Onset-pause EX, Offset-pause IN
9	Continuous	1	IN-EX	Present	Onset-pause EX	9	Continuous	1	IN-EX	Present	Onset-pause EX, Offset-pause IN	9	Continuous	1	IN-EX	Present	Offset-pause IN
9	Continuous	2	EX-IN	Present	Offset-pause IN	9	Continuous	2	EX-IN	Present	Onset-pause IN, Offset-pause IN	9	Continuous	2	EX-IN	Present	Offset-pause IN
9	Continuous	3	IN-EX	Present	Onset-pause EX, Offset-pause IN	9	Continuous	3	EX-EX	Present	Onset-pause IN, Offset-pause IN	9	Continuous	3	IN-EX	Present	Onset-pause EX, Offset-pause IN
9	Cracker	1	EX-EX	Absent	NA	9	Cracker	1	EX-EX	Absent	NA	9	Cracker	1	EX-EX	Absent	NA
9	Cracker	2	EX-EX	Absent	NA	9	Cracker	2	EX-EX	Absent	NA	9	Cracker	2	EX-EX	Absent	NA
9	Cracker	3	EX-EX	Present	Offset-pause IN	9	Cracker	3	EX-EX	Present	Offset-pause IN	9	Cracker	3	EX-EX	Present	Offset-pause IN
10	Spontaneous	1	EX-EX	Present	Offset-pause IN	10	Spontaneous	1	EX-EX	Present	Offset-pause IN	10	Spontaneous	1	EX-EX	Present	Offset-pause IN
10	Spontaneous	2	IN-EX	Present	Offset-pause IN	10	Spontaneous	2	EX-EX	Present	Onset-pause EX, Offset-pause IN	10	Spontaneous	2	IN-EX	Present	Offset-pause IN
10	Spontaneous	3	EX-EX	Present	Offset-pause IN	10	Spontaneous	3	EX-EX	Present	Offset-pause IN	10	Spontaneous	3	EX-IN	Present	Offset-pause IN
10	Dry	1	EX-EX	Present	Offset-pause IN	10	Dry	1	EX-EX	Present	Offset-pause IN	10	Dry	1	EX-EX	Present	Offset-pause IN
10	Dry	2	EX-EX	Present	Offset-pause IN	10	Dry	2	EX-EX	Present	Offset-pause IN	10	Dry	2	EX-EX	Present	Offset-pause IN
10	Dry	3	EX-EX	Present	Offset-pause IN	10	Dry	3	EX-EX	Present	Offset-pause IN	10	Dry	3	EX-EX	Present	Offset-pause IN
10	10ml hold	1	EX-EX	Present	Onset-pause IN, Offset-pause EX	10	10ml hold	1	EX-EX	Present	Onset-pause IN, Offset-pause IN	10	10ml hold	1	EX-EX	Present	Onset-pause IN, Offset-pause IN
10	10ml hold	2	EX-EX	Present	Onset-pause IN, Offset-pause IN	10	10ml hold	2	EX-EX	Present	Onset-pause IN, Offset-pause IN	10	10ml hold	2	EX-EX	Present	Offset-pause IN
10	10ml hold	3	IN-EX	Present	Offset-pause IN	10	10ml hold	3	IN-EX	Present	Onset-pause EX, Offset-pause IN	10	10ml hold	3	IN-EX	Present	Offset-pause IN
10	10ml immediate	1	IN-EX	Present	Offset-pause IN	10	10ml immediate	1	IN-EX	Present	Onset-pause EX, Offset-pause IN	10	10ml immediate	1	IN-EX	Present	Offset-pause IN
10	10ml immediate	2	EX-EX	Present	Offset-pause IN	10	10ml immediate	2	EX-EX	Present	Onset-pause IN, Offset-pause IN	10	10ml immediate	2	EX-EX	Present	Offset-pause IN
10	10ml immediate	3	IN-EX	Present	Offset-pause IN	10	10ml immediate	3	IN-EX	Present	Onset-pause EX, Offset-pause IN	10	10ml immediate	3	IN-EX	Present	Offset-pause IN
10	Continuous	1	EX-IN	Present	Offset-pause IN	10	Continuous	1	EX-IN	Present	Offset-pause IN	10	Continuous	1	EX-IN	Present	Offset-pause IN
10	Continuous	2	IN-EX	Present	Offset-pause IN	10	Continuous	2	IN-EX	Present	Offset-pause IN	10	Continuous	2	IN-IN	Absent	NA
10	Continuous	3	IN-EX	Present	Offset-pause IN	10	Continuous	3	IN-EX	Present	Offset-pause IN	10	Continuous	3	IN-EX	Present	Offset-pause IN
10	Cracker	1	EX-EX	Present	Offset-pause IN	10	Cracker	1	EX-EX	Present	Offset-pause IN	10	Cracker	1	EX-EX	Present	Offset-pause IN
10	Cracker	2	EX-EX	Present	Offset-pause IN	10	Cracker	2	EX-EX	Present	Offset-pause IN	10	Cracker	2	EX-EX	Present	Offset-pause IN
10	Cracker	3	EX-EX	Present	Offset-pause IN	10	Cracker	3	EX-EX	Present	Onset-pause IN, Offset-pause IN	10	Cracker	3	EX-EX	Present	Offset-pause IN
11	Spontaneous	1	EX-EX	Present	Offset-pause IN	11	Spontaneous	1	EX-EX	Present	Offset-pause IN	11	Spontaneous	1	EX-EX	Present	Offset-pause IN
11	Spontaneous	2	EX-EX	Present	Offset-pause IN	11	Spontaneous	2	EX-EX	Present	Offset-pause IN	11	Spontaneous	2	EX-EX	Present	Offset-pause IN
11	Spontaneous	3	EX-EX	Present	Offset-pause IN	11	Spontaneous	3	EX-EX	Present	Offset-pause IN	11	Spontaneous	3	EX-EX	Present	Offset-pause IN
11	Dry	1	IN-EX	Present	Onset-pause EX, Offset-pause IN	11	Dry	1	EX-EX	Present	Offset-pause IN	11	Dry	1	IN-EX	Present	Onset-pause EX, Offset-pause IN
11	Dry	2	EX-EX	Present	Offset-pause IN	11	Dry	2	EX-EX	Present	Offset-pause IN	11	Dry	2	EX-EX	Present	Offset-pause IN
11	Dry	3	IN-EX	Present	Onset-pause EX, Offset-pause IN	11	Dry	3	EX-EX	Present	Offset-pause IN	11	Dry	3	IN-EX	Present	Onset-pause EX, Offset-pause IN
11	10ml hold	1	EX-EX	Present	Offset-pause IN	11	10ml hold	1	EX-EX	Present	Onset-pause EX, Offset-pause IN	11	10ml hold	1	EX-EX	Present	Offset-pause IN
11	10ml hold	2	EX-EX	Present	Offset-pause IN	11	10ml hold	2	EX-EX	Present	Offset-pause IN	11	10ml hold	2	EX-EX	Present	Offset-pause IN
11	10ml hold	3	IN-EX	Present	Onset-pause IN, Offset-pause IN	11	10ml hold	3	IN-EX	Present	Onset-pause IN, Offset-pause IN	11	10ml hold	3	IN-EX	Present	Offset-pause IN
11	10ml immediate	1	EX-EX	Present	Offset-pause IN	11	10ml immediate	1	EX-EX	Present	Offset-pause IN	11	10ml immediate	1	EX-EX	Present	Offset-pause IN
11	10ml immediate	2	EX-EX	Present	Offset-pause IN	11	10ml immediate	2	EX-EX	Present	Offset-pause IN	11	10ml immediate	2	EX-EX	Present	Offset-pause IN
11	10ml immediate	3	EX-EX	Present	Offset-pause IN	11	10ml immediate	3	EX-EX	Present	Offset-pause IN	11	10ml immediate	3	EX-EX	Present	Offset-pause IN
11	Continuous	1	EX-EX	Present	Offset-pause IN	11	Continuous	1	EX-EX	Present	Offset-pause IN	11	Continuous	1	EX-EX	Present	Offset-pause IN
11	Continuous	2	EX-IN	Present	Offset-pause IN	11	Continuous	2	EX-EX	Present	Offset-pause IN	11	Continuous	2	EX-IN	Present	Offset-pause IN
11	Continuous	3	EX-IN	Present	Offset-pause IN	11	Continuous	3	EX-EX	Present	Offset-pause IN	11	Continuous	3	EX-IN	Present	Offset-pause IN
11	Cracker	1	EX-EX	Present	Offset-pause IN	11	Cracker	1	EX-EX	Present	Offset-pause IN	11	Cracker	1	EX-EX	Present	Offset-pause IN
11	Cracker	2	EX-EX	Absent	NA	11	Cracker	2	EX-EX	Absent	NA	11	Cracker	2	EX-EX	Absent	NA
11	Cracker	3	EX-EX	Present	Onset-pause IN, Offset-pause IN	11	Cracker	3	EX-EX	Present	Onset-pause IN, Offset-pause IN	11	Cracker	3	EX-EX	Present	Onset-pause IN, Offset-pause IN
12	Spontaneous	1	EX-IN	Present	Offset-pause IN	12	Spontaneous	1	EX-IN	Present	Offset-pause IN	12	Spontaneous	1	EX-IN	Absent	NA
12	Spontaneous	2	EX-IN	Present	Offset-pause IN	12	Spontaneous	2	EX-IN	Present	Offset-pause IN	12	Spontaneous	2	EX-IN	Present	Offset-pause IN
12	Dry	1	EX-EX	Present	Offset-pause IN	12	Dry	1	EX-EX	Present	Offset-pause IN	12	Dry	1	EX-EX	Present	Offset-pause IN
12	Dry	2	EX-EX	Present	Offset-pause IN	12	Dry	2	EX-EX	Present	Offset-pause IN	12	Dry	2	EX-EX	Present	Offset-pause IN
12	Dry	3	EX-EX	Present	Offset-pause IN	12	Dry	3	EX-EX	Present	Onset-pause IN, Offset-pause IN	12	Dry	3	EX-EX	Present	Offset-pause IN
12	10ml hold	1	EX-EX	Present	Offset-pause IN	12	10ml hold	1	EX-EX	Present	Onset-pause IN, Offset-pause IN	12	10ml hold	1	EX-EX	Present	Offset-pause IN
12	10ml hold	2	EX-EX	Present	Onset-pause IN, Offset-pause IN	12	10ml hold	2	EX-EX	Present	Onset-pause EX, Offset-pause IN	12	10ml hold	2	EX-EX	Present	Onset-pause EX, Offset-pause IN
12	10ml hold	3	EX-EX	Present	Onset-pause IN, Offset-pause IN	12	10ml hold	3	EX-EX	Present	Onset-pause IN, Offset-pause IN	12	10ml hold	3	EX-EX	Present	Offset-pause IN
12	10ml immediate	1	IN-EX	Present	Onset-pause EX	12	10ml immediate	1	EX-EX	Present	Onset-pause IN, Offset-pause IN	12	10ml immediate	1	IN-EX	Present	Offset-pause IN
12	10ml immediate	2	EX-EX	Present	Onset-pause IN, Offset-pause IN	12	10ml immediate	2	EX-EX	Present	Onset-pause IN, Offset-pause IN	12	10ml immediate	2	EX-EX	Absent	NA
12	10ml immediate	3	EX-EX	Present	Onset-pause IN, Offset-pause IN	12	10ml immediate	3	EX-EX	Present	Onset-pause IN, Offset-pause IN	12	10ml immediate	3	EX-EX	Present	Offset-pause IN
12	Continuous	1	EX-IN	Present	Offset-pause IN	12	Continuous	1	EX-IN	Present	Onset-pause IN, Offset-pause IN	12	Continuous	1	EX-IN	Present	Offset-pause IN
12	Continuous	2	EX-EX	Present	Offset-pause IN	12	Continuous	2	IN-EX	Present	Onset-pause EX, Offset-pause IN	12	Continuous	2	EX-EX	Present	Offset-pause IN
12	Continuous	3	EX-IN	Present	Offset-pause IN	12	Continuous	3	EX-IN	Present	Onset-pause IN, Offset-pause IN	12	Continuous	3	EX-IN	Present	Offset-pause IN
12	Cracker	1	EX-EX	Absent	NA	12	Cracker	1	EX-EX	Absent	NA	12	Cracker	1	EX-EX	Absent	NA
12	Cracker	2	EX-EX	Present	Offset-pause IN	12	Cracker	2	EX-EX	Present	Offset-pause IN	12	Cracker	2	EX-EX	Absent	NA
12	Cracker	3	EX-EX	Absent	NA	12	Cracker	3	missing	missing	missing	12	Cracker	3	EX-EX	Absent	NA
13	Spontaneous	1	EX-EX	Present	Offset-pause IN	13	Spontaneous	1	EX-EX	Present	Offset-pause IN	13	Spontaneous	1	EX-EX	Present	Offset-pause IN
13	Spontaneous	2	EX-EX	Present	Offset-pause IN	13	Spontaneous	2	EX-EX	Present	Offset-pause IN	13	Spontaneous	2	EX-EX	Present	Onset-pause EX, Offset-pause IN
13	Spontaneous	3	EX-EX	Present	Offset-pause IN	13	Spontaneous	3	EX-EX	Present	Offset-pause IN	13	Spontaneous	3	EX-EX	Present	Offset-pause IN
13	Dry	1	EX-EX	Present	Onset-pause IN, Offset-pause IN	13	Dry	1	EX-EX	Present	Onset-pause IN, Offset-pause IN	13	Dry	1	EX-EX	Present	Offset-pause IN
13	Dry	2	EX-EX	Present	Onset-pause IN, Offset-pause IN	13	Dry	2	EX-EX	Present	Onset-pause IN, Offset-pause IN	13	Dry	2	EX-EX	Present	Offset-pause IN
13	Dry	3	EX-EX	Present	Onset-pause IN, Offset-pause IN	13	Dry	3	EX-EX	Present	Onset-pause IN, Offset-pause IN	13	Dry	3	EX-EX	Present	Onset-pause IN, Offset-pause IN
13	10ml hold	1	EX-EX	Absent	NA	13	10ml hold	1	EX-EX	Absent	NA	13	10ml hold	1	EX-EX	Absent	NA
13	10ml hold	2	EX-EX	Absent	NA	13	10ml hold	2	EX-EX	Absent	NA	13	10ml hold	2	EX-EX	Absent	NA
13	10ml hold	3	EX-EX	Absent	NA	13	10ml hold	3	EX-EX	Absent	NA	13	10ml hold	3	EX-EX	Absent	NA
13	10ml immediate	1	IN-EX	Absent	NA	13	10ml immediate	1	IN-EX	Absent	NA	13	10ml immediate	1	IN-EX	Absent	NA
13	10ml immediate	2	IN-EX	Absent	NA	13	10ml immediate	2	IN-EX	Absent	NA	13	10ml immediate	2	IN-EX	Absent	NA
13	10ml immediate	3	IN-EX	Absent	NA	13	10ml immediate	3	IN-EX	Absent	NA	13	10ml immediate	3	IN-EX	Absent	NA
13	Continuous	1	EX-EX	Present	Offset-pause IN	13	Continuous	1	EX-EX	Present	Offset-pause IN	13	Continuous	1	EX-EX	Present	Offset-pause IN
13	Continuous	2	EX-EX	Present	Offset-pause IN	13	Continuous	2	EX-EX	Present	Offset-pause IN	13	Continuous	2	EX-EX	Present	Offset-pause IN
13	Continuous	3	EX-EX	Present	Offset-pause IN	13	Continuous	3	EX-EX	Present	Offset-pause IN	13	Continuous	3	EX-EX	Present	Offset-pause IN
13	Cracker	1	EX-EX	Present	Offset-pause IN	13	Cracker	1	EX-EX	Present	Offset-pause IN	13	Cracker	1	EX-EX	Present	Offset-pause IN
13	Cracker	2	EX-EX	Present	Offset-pause IN	13	Cracker	2	EX-EX	Present	Offset-pause IN	13	Cracker	2	EX-EX	Present	Offset-pause IN
13	Cracker	3	IN-EX	Present	Offset-pause IN	13	Cracker	3	IN-EX	Present	Offset-pause IN	13	Cracker	3	IN-EX	Present	Offset-pause IN
14	Spontaneous	1	EX-EX	Present	Offset-pause IN	14	Spontaneous	1	EX-EX	Present	Offset-pause IN	14	Spontaneous	1	EX-EX	Present	Offset-pause IN
14	Spontaneous	2	EX-EX	Present	Offset-pause IN	14	Spontaneous	2	EX-EX	Present	Offset-pause IN	14	Spontaneous	2	EX-EX	Present	Offset-pause IN
14	Spontaneous	3	EX-EX	Present	Offset-pause IN	14	Spontaneous	3	EX-EX	Present	Onset-pause IN, Offset-pause IN	14	Spontaneous	3	EX-EX	Present	Offset-pause IN
14	Dry	1	EX-EX	Absent	NA	14	Dry	1	EX-EX	Absent	NA	14	Dry	1	EX-EX	Absent	NA
14	Dry	2	EX-EX	Present	Offset-pause IN	14	Dry	2	EX-EX	Present	Offset-pause IN	14	Dry	2	EX-EX	Present	Offset-pause IN
14	Dry	3	IN-EX	Present	Onset-pause IN, Offset-pause IN	14	Dry	3	IN-EX	Present	Onset-pause EX, Offset-pause IN	14	Dry	3	IN-EX	Present	Onset-pause EX, Offset-pause IN
14	10ml hold	1	EX-EX	Present	Offset-pause IN	14	10ml hold	1	EX-EX	Present	Onset-pause IN, Offset-pause IN	14	10ml hold	1	EX-EX	Present	Offset-pause IN
14	10ml hold	2	EX-EX	Present	Offset-pause IN	14	10ml hold	2	EX-EX	Present	Offset-pause IN	14	10ml hold	2	EX-EX	Present	Offset-pause IN
14	10ml hold	3	EX-EX	Present	Offset-pause IN	14	10ml hold	3	EX-EX	Present	Offset-pause IN	14	10ml hold	3	EX-EX	Present	Offset-pause IN
14	10ml immediate	1	IN-EX	Present	Onset-pause EX, Offset-pause IN	14	10ml immediate	1	IN-EX	Present	Onset-pause EX, Offset-pause IN	14	10ml immediate	1	IN-EX	Present	Offset-pause IN
14	10ml immediate	2	IN-EX	Present	Onset-pause EX, Offset-pause IN	14	10ml immediate	2	EX-EX	Present	Onset-pause IN, Offset-pause IN	14	10ml immediate	2	IN-EX	Present	Onset-pause EX, Offset-pause IN
14	Continuous	1	EX-EX	Present	Offset-pause IN	14	Continuous	1	EX-EX	Present	Offset-pause IN	14	Continuous	1	EX-EX	Present	Offset-pause IN
14	Continuous	2	EX-EX	Present	Onset-pause IN, Offset-pause IN	14	Continuous	2	EX-EX	Present	Onset-pause IN, Offset-pause IN	14	Continuous	2	EX-EX	Present	Onset-pause IN, Offset-pause IN
14	Continuous	3	EX-EX	Present	Onset-pause IN, Offset-pause IN	14	Continuous	3	EX-EX	Present	Onset-pause IN, Offset-pause IN	14	Continuous	3	EX-EX	Present	Onset-pause IN, Offset-pause IN
15	Spontaneous	1	EX-EX	Present	Offset-pause IN	15	Spontaneous	1	EX-EX	Present	Offset-pause IN	15	Spontaneous	1	EX-EX	Present	Offset-pause IN
15	Spontaneous	2	EX-EX	Present	Offset-pause IN	15	Spontaneous	2	EX-EX	Present	Offset-pause IN	15	Spontaneous	2	EX-EX	Present	Offset-pause IN
15	Spontaneous	3	EX-EX	Present	Offset-pause IN	15	Spontaneous	3	EX-EX	Present	Onset-pause IN, Offset-pause IN	15	Spontaneous	3	EX-EX	Present	Offset-pause IN
15	Dry	1	EX-EX	Present	Offset-pause IN	15	Dry	1	EX-EX	Present	Offset-pause IN	15	Dry	1	EX-EX	Present	Onset-pause EX, Offset-pause IN
15	Dry	2	EX-EX	Present	Offset-pause IN	15	Dry	2	EX-EX	Present	Offset-pause IN	15	Dry	2	IN-EX	Present	Onset-pause EX, Offset-pause IN
15	Dry	3	EX-EX	Present	Offset-pause IN	15	Dry	3	EX-EX	Present	Offset-pause IN	15	Dry	3	EX-EX	Present	Offset-pause IN
15	10ml hold	1	EX-EX	Present	Offset-pause IN	15	10ml hold	1	EX-EX	Present	Onset-pause IN, Offset-pause IN	15	10ml hold	1	IN-EX	Present	Onset-pause EX, Offset-pause IN
15	10ml hold	2	EX-EX	Present	Onset-pause IN, Offset-pause IN	15	10ml hold	2	EX-EX	Present	Onset-pause IN, Offset-pause IN	15	10ml hold	2	IN-EX	Present	Onset-pause EX, Offset-pause IN
15	10ml hold	3	EX-EX	Present	Offset-pause IN	15	10ml hold	3	EX-EX	Present	Onset-pause IN, Offset-pause IN	15	10ml hold	3	EX-EX	Present	Offset-pause IN
15	10ml immediate	1	IN-EX	Present	Offset-pause IN	15	10ml immediate	1	IN-EX	Present	Offset-pause IN	15	10ml immediate	1	IN-EX	Present	Offset-pause IN
15	10ml immediate	2	IN-EX	Absent	NA	15	10ml immediate	2	EX-EX	Absent	NA	15	10ml immediate	2	IN-EX	Absent	NA
15	10ml immediate	3	IN-EX	Present	Offset-pause IN	15	10ml immediate	3	IN-EX	Present	Offset-pause IN	15	10ml immediate	3	IN-EX	Present	Offset-pause IN
15	Continuous	1	IN-IN	Present	Offset-pause IN	15	Continuous	1	IN-IN	Present	Offset-pause IN	15	Continuous	1	IN-IN	Present	Offset-pause IN
15	Continuous	2	IN-IN	Present	Offset-pause IN	15	Continuous	2	IN-IN	Present	Offset-pause IN	15	Continuous	2	IN-IN	Absent	NA
15	Continuous	3	IN-IN	Present	Offset-pause IN	15	Continuous	3	IN-IN	Present	Offset-pause IN	15	Continuous	3	IN-IN	Absent	NA
15	Cracker	1	EX-EX	Present	Offset-pause IN	15	Cracker	1	EX-EX	Present	Offset-pause IN	15	Cracker	1	EX-EX	Present	Offset-pause IN
15	Cracker	2	EX-EX	Present	Offset-pause IN	15	Cracker	2	EX-EX	Present	Offset-pause IN	15	Cracker	2	IN-EX	Present	Onset-pause EX, Offset-pause IN
15	Cracker	3	EX-EX	Present	Offset-pause IN	15	Cracker	3	EX-EX	Present	Offset-pause IN	15	Cracker	3	EX-EX	Present	Onset-pause EX, Offset-pause IN
16	Spontaneous	1	EX-EX	Present	Offset-pause IN	16	Spontaneous	1	EX-EX	Present	Onset-pause IN, Offset-pause IN	16	Spontaneous	1	EX-EX	Present	Offset-pause IN
16	Spontaneous	2	EX-EX	Present	Offset-pause IN	16	Spontaneous	2	EX-EX	Present	Onset-pause EX, Offset-pause IN	16	Spontaneous	2	EX-EX	Present	Offset-pause IN
16	Spontaneous	3	EX-EX	Present	Offset-pause IN	16	Spontaneous	3	EX-EX	Present	Offset-pause IN	16	Spontaneous	3	EX-EX	Present	Offset-pause IN
16	10ml hold	1	IN-EX	Present	Offset-pause IN	16	10ml hold	1	IN-EX	Present	Onset-pause EX, Offset-pause IN	16	10ml hold	1	IN-EX	Present	Offset-pause IN
16	10ml hold	2	IN-EX	Present	Offset-pause IN	16	10ml hold	2	IN-EX	Present	Onset-pause EX, Offset-pause IN	16	10ml hold	2	IN-EX	Present	Offset-pause IN
16	10ml hold	3	IN-EX	Present	Offset-pause IN	16	10ml hold	3	IN-EX	Present	Offset-pause IN	16	10ml hold	3	IN-EX	Present	Offset-pause IN
16	10ml immediate	1	EX-EX	Present	Offset-pause IN	16	10ml immediate	1	EX-EX	Present	Offset-pause IN	16	10ml immediate	1	EX-EX	Present	Offset-pause IN
16	10ml immediate	2	IN-EX	Present	Offset-pause IN	16	10ml immediate	2	IN-EX	Present	Offset-pause IN	16	10ml immediate	2	IN-EX	Present	Offset-pause IN
16	10ml immediate	3	EX-EX	Present	Offset-pause IN	16	10ml immediate	3	EX-EX	Present	Onset-pause IN, Offset-pause IN	16	10ml immediate	3	IN-EX	Present	Onset-pause EX, Offset-pause IN
16	Cracker	1	EX-EX	Present	Onset-pause IN, Offset-pause IN	16	Cracker	1	EX-EX	Present	Onset-pause IN, Offset-pause IN	16	Cracker	1	EX-EX	Present	Onset-pause IN, Offset-pause IN
16	Cracker	2	EX-EX	Present	Onset-pause IN, Offset-pause IN	16	Cracker	2	EX-EX	Present	Onset-pause IN, Offset-pause IN	16	Cracker	2	EX-EX	Present	Offset-pause IN
16	Cracker	3	EX-EX	Present	Offset-pause IN	16	Cracker	3	EX-EX	Present	Offset-pause IN	16	Cracker	3	EX-EX	Present	Offset-pause IN
17	Spontaneous	1	EX-EX	Present	Offset-pause IN	17	Spontaneous	1	EX-EX	Present	Onset-pause IN, Offset-pause IN	17	Spontaneous	1	EX-EX	Present	Offset-pause IN
17	Spontaneous	2	EX-EX	Present	Offset-pause IN	17	Spontaneous	2	EX-EX	Present	Onset-pause IN, Offset-pause IN	17	Spontaneous	2	EX-EX	Present	Offset-pause IN
17	Spontaneous	3	EX-EX	Present	Offset-pause IN	17	Spontaneous	3	EX-EX	Present	Offset-pause IN	17	Spontaneous	3	EX-EX	Present	Offset-pause IN
17	Dry	1	EX-EX	Present	Offset-pause IN	17	Dry	1	EX-EX	Present	Offset-pause IN	17	Dry	1	EX-EX	Present	Offset-pause IN
17	Dry	2	IN-EX	Present	Onset-pause EX, Offset-pause IN	17	Dry	2	EX-EX	Present	Offset-pause IN	17	Dry	2	IN-EX	Present	Onset-pause EX, Offset-pause IN
17	Dry	3	EX-EX	Present	Offset-pause IN	17	Dry	3	EX-EX	Present	Offset-pause IN	17	Dry	3	EX-EX	Present	Offset-pause IN
17	10ml hold	1	IN-EX	Present	Offset-pause IN	17	10ml hold	1	IN-EX	Present	Offset-pause IN	17	10ml hold	1	IN-EX	Present	Offset-pause IN
17	10ml hold	2	EX-EX	Present	Offset-pause IN	17	10ml hold	2	EX-EX	Present	Offset-pause IN	17	10ml hold	2	EX-EX	Present	Offset-pause IN
17	10ml hold	3	EX-EX	Present	Offset-pause IN	17	10ml hold	3	EX-EX	Present	Onset-pause IN, Offset-pause IN	17	10ml hold	3	EX-EX	Present	Offset-pause IN
17	10ml immediate	1	EX-EX	Present	Offset-pause IN	17	10ml immediate	1	EX-EX	Present	Offset-pause IN	17	10ml immediate	1	EX-EX	Present	Offset-pause IN
17	10ml immediate	2	EX-EX	Absent	NA	17	10ml immediate	2	EX-EX	Absent	NA	17	10ml immediate	2	EX-EX	Absent	NA
17	10ml immediate	3	EX-EX	Present	Offset-pause IN	17	10ml immediate	3	EX-EX	Present	Offset-pause IN	17	10ml immediate	3	EX-EX	Present	Offset-pause IN
17	Continuous	1	EX-EX	Present	Offset-pause IN	17	Continuous	1	EX-EX	Present	Offset-pause IN	17	Continuous	1	EX-EX	Present	Offset-pause IN
17	Continuous	2	EX-EX	Present	Offset-pause IN	17	Continuous	2	EX-EX	Present	Onset-pause IN, Offset-pause IN	17	Continuous	2	EX-EX	Present	Offset-pause IN
17	Continuous	3	EX-EX	Present	Offset-pause IN	17	Continuous	3	EX-EX	Present	Offset-pause IN	17	Continuous	3	EX-EX	Absent	NA
17	Cracker	1	EX-EX	Present	Offset-pause IN	17	Cracker	1	EX-EX	Present	Offset-pause IN	17	Cracker	1	EX-EX	Present	Offset-pause IN
17	Cracker	2	EX-EX	Present	Offset-pause IN	17	Cracker	2	EX-EX	Present	Offset-pause IN	17	Cracker	2	EX-EX	Present	Offset-pause IN
17	Cracker	3	EX-EX	Present	Offset-pause IN	17	Cracker	3	EX-EX	Present	Onset-pause IN, Offset-pause IN	17	Cracker	3	EX-EX	Present	Offset-pause IN
18	Spontaneous	1	IN-EX	Present	Offset-pause EX	18	Spontaneous	1	IN-EX	Present	Offset-pause EX	18	Spontaneous	1	IN-EX	Present	Offset-pause EX
18	Spontaneous	2	EX-EX	Present	Offset-pause EX	18	Spontaneous	2	EX-EX	Present	Offset-pause IN	18	Spontaneous	2	EX-EX	Present	Offset-pause IN
18	Dry	1	EX-EX	Present	Offset-pause EX	18	Dry	1	EX-EX	Present	Offset-pause IN	18	Dry	1	EX-EX	Absent	NA
18	Dry	2	EX-EX	Present	Offset-pause IN	18	Dry	2	EX-EX	Present	Offset-pause IN	18	Dry	2	EX-EX	Present	Onset-pause IN
18	10ml hold	1	EX-EX	Present	Onset-pause IN	18	10ml hold	1	EX-EX	Present	Onset-pause IN	18	10ml hold	1	EX-EX	Absent	NA
18	10ml hold	2	EX-EX	Present	Onset-pause IN	18	10ml hold	2	EX-EX	Present	Onset-pause IN	18	10ml hold	2	EX-EX	Absent	NA
18	10ml immediate	1	EX-EX	Present	Onset-pause IN, Offset-pause IN	18	10ml immediate	1	EX-EX	Present	Onset-pause IN, Offset-pause IN	18	10ml immediate	1	EX-EX	Present	Offset-pause IN
18	10ml immediate	2	EX-EX	Absent	NA	18	10ml immediate	2	EX-EX	Absent	NA	18	10ml immediate	2	EX-EX	Abset	NA
18	Continuous	1	IN-EX	Present	Onset-pause EX, Offset-pause IN	18	Continuous	1	EX-EX	Present	Onset-pause IN, Offset-pause IN	18	Continuous	1	IN-EX	Present	Onset-pause EX, Offset-pause IN
18	Continuous	2	EX-EX	Present	Onset-pause IN, Offset-pause IN	18	Continuous	2	EX-EX	Present	Onset-pause IN, Offset-pause IN	18	Continuous	2	EX-EX	Present	Offset-pause IN
18	Cracker	1	EX-EX	Present	Offset-pause IN	18	Cracker	1	EX-EX	Present	Offset-pause IN	18	Cracker	1	EX-EX	Present	Offset-pause IN
18	Cracker	2	EX-EX	Present	Offset-pause IN	18	Cracker	2	EX-EX	Present	Onset-pause EX, Offset-pause IN	18	Cracker	2	EX-EX	Present	Offset-pause IN
19	Spontaneous	1	EX-EX	Present	Onset-pause IN, Offset-pause IN	19	Spontaneous	1	EX-EX	Present	Onset-pause IN, Offset-pause IN	19	Spontaneous	1	EX-EX	Present	Onset-pause EX, Offset-pause IN
19	Spontaneous	2	EX-EX	Present	Offset-pause IN	19	Spontaneous	2	EX-EX	Present	Offset-pause IN	19	Spontaneous	2	EX-EX	Present	Offset-pause IN
19	Dry	1	EX-EX	Present	Offset-pause IN	19	Dry	1	EX-EX	Present	Onset-pause IN, Offset-pause IN	19	Dry	1	EX-EX	Present	Offset-pause IN
19	Dry	2	EX-EX	Present	Offset-pause IN	19	Dry	2	EX-EX	Present	Offset-pause IN	19	Dry	2	EX-EX	Present	Offset-pause IN
19	10ml hold	1	EX-EX	Present	Offset-pause IN	19	10ml hold	1	EX-EX	Present	Offset-pause IN	19	10ml hold	1	EX-EX	Present	Offset-pause IN
19	10ml hold	2	EX-EX	Present	Offset-pause IN	19	10ml hold	2	EX-EX	Present	Offset-pause IN	19	10ml hold	2	EX-EX	Present	Offset-pause IN
19	10ml immediate	1	EX-EX	Present	Offset-pause IN	19	10ml immediate	1	EX-EX	Present	Offset-pause IN	19	10ml immediate	1	EX-EX	Present	Offset-pause IN
19	10ml immediate	2	EX-EX	Present	Offset-pause IN	19	10ml immediate	2	EX-EX	Present	Offset-pause IN	19	10ml immediate	2	EX-EX	Present	Offset-pause IN
19	Continuous	1	EX-EX	Present	Offset-pause IN	19	Continuous	1	EX-EX	Present	Onset-pause IN, Offset-pause IN	19	Continuous	1	IN-IN	Present	Onset-pause EX
19	Continuous	2	EX-EX	Present	Offset-pause IN	19	Continuous	2	EX-EX	Present	Onset-pause IN, Offset-pause IN	19	Continuous	2	IN-IN	Absent	NA
19	Cracker	1	EX-EX	Present	Offset-pause IN	19	Cracker	1	EX-EX	Present	Onset-pause IN, Offset-pause IN	19	Cracker	1	EX-EX	Present	Offset-pause IN
19	Cracker	2	EX-EX	Present	Offset-pause IN	19	Cracker	2	EX-EX	Present	Onset-pause IN, Offset-pause IN	19	Cracker	2	IN-EX	Present	Onset-pause EX, Offset-pause IN
20	Spontaneous	1	EX-IN	Absent	NA	20	Spontaneous	1	EX-IN	Absent	NA	20	Spontaneous	1	EX-IN	Absent	NA
20	Spontaneous	2	EX-EX	Present	Offset-pause IN	20	Spontaneous	2	EX-EX	Present	Offset-pause IN	20	Spontaneous	2	EX-EX	Present	Offset-pause IN
20	Dry	1	EX-EX	Present	Onset-pause EX, Offset-pause IN	20	Dry	1	EX-EX	Present	Onset-pause EX, Offset-pause IN	20	Dry	1	EX-EX	Present	Onset-pause EX, Offset-pause IN
20	Dry	2	IN-EX	Present	Onset-pause EX, Offset-pause IN	20	Dry	2	IN-EX	Present	Onset-pause EX, Offset-pause IN	20	Dry	2	IN-EX	Present	Onset-pause EX, Offset-pause IN
20	10ml hold	1	IN-EX	Present	Onset-pause EX, Offset-pause IN	20	10ml hold	1	IN-EX	Present	Onset-pause EX, Offset-pause IN	20	10ml hold	1	IN-EX	Present	Offset-pause IN
20	10ml hold	2	EX-EX	Present	Onset-pause EX, Offset-pause IN	20	10ml hold	2	EX-EX	Present	Onset-pause EX, Offset-pause IN	20	10ml hold	2	EX-EX	Present	Onset-pause EX, Offset-pause IN
20	10ml immediate	1	EX-EX	Present	Onset-pause EX, Offset-pause IN	20	10ml immediate	1	EX-EX	Present	Onset-pause EX, Offset-pause IN	20	10ml immediate	1	EX-EX	Present	Offset-pause IN
20	10ml immediate	2	EX-EX	Present	Offset-pause IN	20	10ml immediate	2	EX-EX	Present	Offset-pause IN	20	10ml immediate	2	EX-EX	Present	Offset-pause IN
20	Continuous	1	IN-EX	Present	Onset-pause EX, Offset-pause IN	20	Continuous	1	IN-EX	Present	Onset-pause EX, Offset-pause IN	20	Continuous	1	IN-EX	Present	Offset-pause IN
20	Continuous	2	EX-IN	Present	Offset-pause IN	20	Continuous	2	EX-EX	Present	Offset-pause IN	20	Continuous	2	EX-IN	Present	Offset-pause IN
20	Cracker	1	EX-IN	Absent	NA	20	Cracker	1	EX-EX	Absent	NA	20	Cracker	1	EX-IN	Absent	NA
20	Cracker	2	EX-EX	Present	Offset-pause IN	20	Cracker	2	EX-EX	Present	Offset-pause IN	20	Cracker	2	IN-EX	Present	Offset-pause IN
21	Spontaneous	1	EX-EX	Present	Offset-pause IN	21	Spontaneous	1	EX-EX	Present	Offset-pause IN	21	Spontaneous	1	EX-EX	Present	Offset-pause IN
21	Spontaneous	2	EX-EX	Present	Offset-pause IN	21	Spontaneous	2	EX-EX	Present	Offset-pause IN	21	Spontaneous	2	EX-EX	Present	Offset-pause IN
21	Dry	1	EX-EX	Present	Onset-pause IN, Offset-pause IN	21	Dry	1	EX-EX	Present	Onset-pause IN, Offset-pause IN	21	Dry	1	IN-EX	Present	Onset-pause EX, Offset-pause IN
21	Dry	2	EX-EX	Present	Offset-pause IN	21	Dry	2	EX-EX	Present	Offset-pause IN	21	Dry	2	IN-IN	Present	Offset-pause IN
21	10ml hold	1	IN-EX	Present	Offset-pause IN	21	10ml hold	1	IN-EX	Present	Offset-pause IN	21	10ml hold	1	IN-EX	Present	Offset-pause IN
21	10ml hold	2	IN-EX	Present	Offset-pause IN	21	10ml hold	2	IN-EX	Present	Offset-pause IN	21	10ml hold	2	IN-EX	Present	Offset-pause IN
21	10ml immediate	1	IN-EX	Present	Offset-pause IN	21	10ml immediate	1	IN-EX	Present	Offset-pause IN	21	10ml immediate	1	IN-EX	Present	Offset-pause IN
21	Continuous	1	IN-IN	Present	Onset-pause EX, Offset-pause IN	21	Continuous	1	IN-IN	Present	Onset-pause EX, Offset-pause IN	21	Continuous	1	IN-IN	Present	Offset-pause IN
21	Continuous	2	EX-EX	Present	Offset-pause IN	21	Continuous	2	EX-EX	Present	Offset-pause IN	21	Continuous	2	IN-EX	Present	Onset-pause EX, Offset-pause IN
21	Cracker	1	EX-EX	Present	Offset-pause IN	21	Cracker	1	EX-EX	Present	Offset-pause IN	21	Cracker	1	EX-EX	Present	Offset-pause IN
21	Cracker	2	EX-IN	Absent	NA	21	Cracker	2	EX-EX	Absent	NA	21	Cracker	2	EX-IN	Absent	NA
22	Spontaneous	1	EX-EX	Present	Offset-pause IN	22	Spontaneous	1	EX-EX	Present	Onset-pause IN, Offset-pause IN	22	Spontaneous	1	EX-EX	Present	Offset-pause IN
22	Dry	1	EX-EX	Present	Onset-pause IN, Offset-pause IN	22	Dry	1	EX-EX	Present	Onset-pause IN, Offset-pause IN	22	Dry	1	EX-EX	Present	Offset-pause IN
22	Dry	2	EX-EX	Present	Onset-pause IN, Offset-pause IN	22	Dry	2	EX-EX	Present	Onset-pause IN, Offset-pause IN	22	Dry	2	EX-EX	Present	Offset-pause IN
22	10ml hold	1	EX-EX	Present	Offset-pause IN	22	10ml hold	1	EX-EX	Present	Offset-pause IN	22	10ml hold	1	EX-EX	Present	Offset-pause IN
22	10ml hold	2	EX-IN	Absent	NA	22	10ml hold	2	EX-IN	Absent	NA	22	10ml hold	2	EX-IN	Absent	NA
22	10ml immediate	1	EX-EX	Present	Onset-pause IN, Offset-pause IN	22	10ml immediate	1	EX-EX	Present	Onset-pause IN, Offset-pause IN	22	10ml immediate	1	EX-EX	Present	Offset-pause IN
22	10ml immediate	2	EX-IN	Present	Onset-pause EX, Offset-pause IN	22	10ml immediate	2	EX-IN	Present	Onset-pause EX, Offset-pause IN	22	10ml immediate	2	EX-IN	Present	Offset-pause IN
22	Continuous	1	EX-IN	Absent	NA	22	Continuous	1	EX-EX	Absent	NA	22	Continuous	1	IN-IN	Present	Onset-pause EX
22	Continuous	2	EX-IN	Absent	NA	22	Continuous	2	EX-EX	Absent	NA	22	Continuous	2	IN-IN	Absent	NA
22	Cracker	1	EX-EX	Present	Onset-pause IN, Offset-pause IN	22	Cracker	1	EX-EX	Present	Offset-pause IN	22	Cracker	1	EX-EX	Present	Offset-pause IN
22	Cracker	2	EX-EX	Present	Onset-pause IN, Offset-pause IN	22	Cracker	2	EX-EX	Present	Offset-pause IN	22	Cracker	2	EX-EX	Present	Offset-pause IN
23	Spontaneous	1	EX-EX	Present	Offset-pause IN	23	Spontaneous	1	EX-EX	Present	Offset-pause IN	23	Spontaneous	1	EX-EX	Present	Offset-pause IN
23	Spontaneous	2	EX-EX	Present	Offset-pause IN	23	Spontaneous	2	EX-EX	Present	Offset-pause IN	23	Spontaneous	2	EX-EX	Present	Offset-pause IN
23	Dry	1	EX-EX	Present	Offset-pause IN	23	Dry	1	EX-EX	Present	Offset-pause IN	23	Dry	1	EX-EX	Present	Offset-pause IN
23	Dry	2	EX-EX	Present	Offset-pause IN	23	Dry	2	EX-EX	Present	Offset-pause IN	23	Dry	2	EX-EX	Present	Offset-pause IN
23	10ml hold	1	EX-EX	Present	Offset-pause IN	23	10ml hold	1	EX-EX	Present	Offset-pause IN	23	10ml hold	1	EX-EX	Present	Offset-pause IN
23	10ml hold	2	EX-EX	Present	Offset-pause IN	23	10ml hold	2	EX-EX	Present	Offset-pause IN	23	10ml hold	2	EX-EX	Present	Offset-pause IN
23	10ml immediate	1	IN-EX	Present	Offset-pause IN	23	10ml immediate	1	IN-EX	Present	Offset-pause IN	23	10ml immediate	1	IN-EX	Present	Offset-pause IN
23	10ml immediate	2	IN-EX	Present	Offset-pause IN	23	10ml immediate	2	IN-EX	Present	Offset-pause IN	23	10ml immediate	2	IN-EX	Present	Offset-pause IN
23	Continuous	1	EX-IN	Present	Offset-pause IN	23	Continuous	1	EX-IN	Present	Onset-pause IN, Offset-pause IN	23	Continuous	1	EX-IN	Present	Offset-pause IN
23	Continuous	2	EX-EX	Present	Offset-pause IN	23	Continuous	2	EX-EX	Present	Onset-pause IN, Offset-pause IN	23	Continuous	2	EX-EX	Present	Offset-pause IN
23	Cracker	1	IN-EX	Present	Onset-pause EX, Offset-pause IN	23	Cracker	1	EX-EX	Present	Onset-pause IN, Offset-pause IN	23	Cracker	1	IN-EX	Present	Onset-pause EX, Offset-pause IN
23	Cracker	2	EX-EX	Present	Offset-pause IN	23	Cracker	2	EX-EX	Present	Offset-pause IN	23	Cracker	2	EX-EX	Present	Offset-pause IN
24	Spontaneous	1	EX-EX	Present	Offset-pause IN	24	Spontaneous	1	EX-EX	Present	Offset-pause IN	24	Spontaneous	1	EX-EX	Present	Offset-pause IN
24	Spontaneous	2	EX-EX	Present	Offset-pause IN	24	Spontaneous	2	EX-EX	Present	Offset-pause IN	24	Spontaneous	2	EX-EX	Present	Offset-pause IN
24	Dry	1	EX-EX	Present	Onset-pause EX, Offset-pause IN	24	Dry	1	EX-EX	Present	Onset-pause EX, Offset-pause IN	24	Dry	1	IN-EX	Present	Offset-pause IN
24	Dry	2	EX-EX	Absent	NA	24	Dry	2	EX-EX	Absent	NA	24	Dry	2	EX-EX	Absent	NA
24	10ml hold	1	EX-IN	Absent	NA	24	10ml hold	1	EX-IN	Absent	NA	24	10ml hold	1	EX-IN	Absent	NA
24	10ml hold	2	EX-IN	Present	Offset-pause EX	24	10ml hold	2	EX-IN	Present	Offset-pause EX	24	10ml hold	2	IN-IN	Absent	NA
24	10ml immediate	1	EX-EX	Absent	NA	24	10ml immediate	1	EX-EX	Absent	NA	24	10ml immediate	1	EX-EX	Absent	NA
24	10ml immediate	2	EX-EX	Present	Onset-pause IN, Offset-pause IN	24	10ml immediate	2	EX-EX	Present	Onset-pause IN, Offset-pause IN	24	10ml immediate	2	EX-EX	Present	Offset-pause IN
24	Continuous	1	EX-IN	Present	Offset-pause IN	24	Continuous	1	EX-EX	Present	Onset-pause IN, Offset-pause IN	24	Continuous	1	IN-IN	Absent	NA
24	Continuous	2	EX-IN	Present	Offset-pause IN	24	Continuous	2	EX-EX	Present	Onset-pause IN, Offset-pause IN	24	Continuous	2	IN-IN	Absent	NA
24	Cracker	1	EX-EX	Present	Offset-pause IN	24	Cracker	1	EX-EX	Present	Offset-pause IN	24	Cracker	1	IN-EX	Absent	NA
24	Cracker	2	EX-EX	Present	Offset-pause IN	24	Cracker	2	EX-EX	Present	Offset-pause IN	24	Cracker	2	EX-EX	Present	Offset-pause IN
25	Spontaneous	1	EX-EX	Present	Offset-pause IN	25	Spontaneous	1	EX-EX	Present	Offset-pause IN	25	Spontaneous	1	EX-EX	Present	Offset-pause IN
25	Spontaneous	2	EX-EX	Present	Onset-pause IN, Offset-pause IN	25	Spontaneous	2	EX-EX	Present	Onset-pause IN, Offset-pause IN	25	Spontaneous	2	EX-EX	Present	Onset-pause IN, Offset-pause IN
25	Dry	1	EX-EX	Absent	NA	25	Dry	1	EX-EX	Absent	NA	25	Dry	1	EX-EX	Absent	NA
25	Dry	2	IN-EX	Present	Onset-pause EX	25	Dry	2	IN-EX	Present	Onset-pause EX, Offset-pause IN	25	Dry	2	IN-EX	Present	Onset-pause EX, Offset-pause IN
25	10ml hold	1	EX-EX	Present	Offset-pause IN	25	10ml hold	1	EX-EX	Present	Offset-pause IN	25	10ml hold	1	EX-EX	Present	Offset-pause IN
25	10ml hold	2	EX-EX	Absent	NA	25	10ml hold	2	EX-EX	Absent	NA	25	10ml hold	2	EX-EX	Absent	NA
25	10ml immediate	1	IN-EX	Present	Offset-pause IN	25	10ml immediate	1	IN-EX	Present	Onset-pause EX, Offset-pause IN	25	10ml immediate	1	IN-EX	Absent	NA
25	10ml immediate	2	EX-EX	Present	Offset-pause IN	25	10ml immediate	2	EX-EX	Present	Onset-pause IN, Offset-pause IN	25	10ml immediate	2	EX-EX	Present	Offset-pause IN
25	Continuous	1	EX-EX	Absent	NA	25	Continuous	1	EX-EX	Absent	NA	25	Continuous	1	EX-EX	Absent	NA
25	Continuous	2	EX-IN	Present	Offset-pause IN	25	Continuous	2	EX-IN	Present	Offset-pause IN	25	Continuous	2	EX-EX	Present	Onset-pause EX
25	Cracker	2	IN-EX	Present	Onset-pause EX, Offset-pause IN	25	Cracker	2	IN-EX	Present	Onset-pause EX, Offset-pause IN	25	Cracker	2	IN-EX	Present	Offset-pause IN
26	Spontaneous	1	EX-EX	Present	Offset-pause IN	26	Spontaneous	1	EX-EX	Present	Onset-pause IN, Offset-pause IN	26	Spontaneous	1	EX-EX	Present	Offset-pause IN
26	Spontaneous	2	EX-EX	Present	Offset-pause IN	26	Spontaneous	2	EX-EX	Present	Offset-pause IN	26	Spontaneous	2	EX-EX	Present	Offset-pause IN
26	Dry	1	EX-EX	Present	Offset-pause IN	26	Dry	1	EX-EX	Present	Offset-pause IN	26	Dry	1	EX-EX	Present	Offset-pause IN
26	Dry	2	EX-EX	Present	Onset-pause IN, Offset-pause IN	26	Dry	2	EX-EX	Present	Onset-pause IN, Offset-pause IN	26	Dry	2	EX-EX	Present	Offset-pause IN
26	10ml hold	1	EX-EX	Present	Offset-pause IN	26	10ml hold	1	EX-EX	Present	Offset-pause IN	26	10ml hold	1	IN-EX	Present	Offset-pause IN
26	10ml hold	2	EX-EX	Absent	NA	26	10ml hold	2	EX-EX	Absent	NA	26	10ml hold	2	EX-EX	Absent	NA
26	10ml immediate	1	EX-EX	Present	Onset-pause IN, Offset-pause IN	26	10ml immediate	1	EX-EX	Present	Onset-pause IN, Offset-pause IN	26	10ml immediate	1	EX-EX	Present	Onset-pause IN, Offset-pause IN
26	10ml immediate	2	EX-EX	Present	Onset-pause IN, Offset-pause IN	26	10ml immediate	2	EX-EX	Present	Onset-pause IN, Offset-pause IN	26	10ml immediate	2	EX-EX	Present	Onset-pause IN, Offset-pause IN
26	Continuous	1	EX-IN	Present	Onset-pause IN, Offset-pause IN	26	Continuous	1	EX-IN	Present	Onset-pause IN, Offset-pause IN	26	Continuous	1	EX-IN	Present	Onset-pause EX
26	Continuous	2	EX-IN	Present	Onset-pause IN, Offset-pause IN	26	Continuous	2	EX-IN	Present	Onset-pause IN, Offset-pause IN	26	Continuous	2	EX-IN	Absent	NA
26	Cracker	1	EX-EX	Present	Offset-pause IN	26	Cracker	1	EX-EX	Present	Offset-pause IN	26	Cracker	1	EX-EX	Present	Offset-pause IN
26	Cracker	2	EX-EX	Present	Offset-pause IN	26	Cracker	2	EX-EX	Present	Offset-pause IN	26	Cracker	2	EX-EX	Present	Offset-pause IN

## Sheet: Test-retest reliability
Nasal mask							Oronasal mask
Participant	Condition	Trial	Trial 1	Trial 2	Trial 3	Trial 4	Participant	Condition	Trial	Trial 1	Trial 2	Trial 3	Trial 4
1	Spontaneous	1	EX-IN	EX-IN	EX-EX	EX-EX	1	Spontaneous	1	EX-EX	EX-EX	EX-EX	EX-EX
1	Dry	1	EX-EX	EX-EX	IN-EX	EX-EX	1	Dry	1	EX-EX	EX-EX	EX-EX	EX-EX
1	10ml hold	1	EX-EX	EX-EX	EX-EX	EX-EX	1	10ml hold	1	missing	missing	missing	missing
1	10ml immediate	1	EX-EX	IN-EX	EX-EX	EX-EX	1	10ml immediate	1	missing	missing	missing	missing
1	Continuous	1	EX-IN	EX-IN	EX-IN	EX-IN	1	Continuous	1	IN-IN	IN-IN	IN-IN	IN-IN
1	Cracker	1	EX-EX	EX-EX	IN-EX	EX-EX	1	Cracker	1	EX-EX	IN-EX	EX-EX	EX-EX
1	Cup hold	1	missing	missing	missing	missing
1	Cup immediate	1	missing	missing	missing	missing
2	Spontaneous	1	EX-EX	EX-EX	EX-EX	EX-IN	2	Spontaneous	1	EX-EX	EX-EX	EX-EX	EX-EX
2	Dry	1	EX-EX	EX-EX	EX-EX	EX-EX	2	Dry	1	EX-EX	EX-EX	EX-EX	EX-EX
2	10ml hold	1	EX-EX	EX-EX	EX-EX	EX-EX	2	10ml hold	1	IN-EX	EX-EX	EX-EX	EX-EX
2	10ml immediate	1	missing	missing	missing	missing	2	10ml immediate	1	missing	missing	missing	missing
2	Continuous	1	EX-EX	EX-EX	EX-EX	EX-EX	2	Continuous	1	EX-EX	EX-EX	EX-EX	EX-EX
2	Cracker	1	EX-EX	EX-EX	EX-EX	EX-EX	2	Cracker	1	EX-EX	EX-EX	EX-EX	EX-EX
2	Cup hold	1	missing	missing	missing	missing
2	Cup immediate	1	missing	missing	missing	missing
3	Spontaneous	1	EX-EX	EX-EX	EX-EX	EX-EX	3	Spontaneous	1	EX-EX	EX-EX	EX-EX	IN-EX
3	Dry	1	EX-EX	EX-EX	EX-EX	EX-EX	3	Dry	1	IN-EX	EX-EX	IN-EX	IN-EX
3	10ml hold	1	EX-EX	EX-EX	EX-EX	EX-EX	3	10ml hold	1	IN-EX	EX-EX	IN-EX	EX-EX
3	10ml immediate	1	EX-EX	EX-EX	EX-EX	EX-EX	3	10ml immediate	1	EX-EX	IN-EX	IN-IN	IN-EX
3	Continuous	1	EX-EX	EX-EX	EX-IN	IN-EX	3	Continuous	1	IN-EX	EX-IN	IN-EX	EX-IN
3	Cracker	1	IN-EX	EX-EX	EX-EX	IN-EX	3	Cracker	1	EX-EX	EX-EX	EX-EX	EX-EX
3	Cup hold	1	missing	missing	missing	missing
3	Cup immediate	1	IN-EX	EX-EX	EX-EX	EX-EX
4	Spontaneous	1	EX-EX	EX-EX	EX-EX	EX-EX	4	Spontaneous	1	IN-IN	EX-EX	EX-EX	IN-EX
4	Dry	1	EX-EX	EX-EX	EX-EX	EX-EX	4	Dry	1	EX-EX	EX-EX	EX-EX	EX-EX
4	10ml hold	1	EX-EX	IN-EX	IN-EX	IN-EX	4	10ml hold	1	IN-EX	IN-EX	IN-EX	IN-EX
4	10ml immediate	1	IN-EX	IN-EX	EX-EX	IN-EX	4	10ml immediate	1	IN-EX	IN-EX	IN-EX	IN-EX
4	Continuous	1	EX-EX	EX-EX	EX-EX	EX-EX	4	Continuous	1	IN-EX	EX-IN	IN-EX	EX-IN
4	Cracker	1	EX-EX	EX-IN	EX-IN	EX-EX	4	Cracker	1	EX-EX	EX-EX	EX-EX	EX-EX
4	Cup hold	1	missing	missing	missing	missing
4	Cup immediate	1	IN-EX	IN-EX	EX-EX	IN-EX
5	Spontaneous	1	EX-IN	EX-IN	EX-IN	EX-EX	5	Spontaneous	1	EX-IN	EX-IN	EX-EX	EX-IN
5	Dry	1	missing	missing	missing	missing	5	Dry	1	EX-EX	EX-EX	EX-EX	EX-IN
5	10ml hold	1	EX-EX	EX-EX	EX-EX	EX-EX	5	10ml hold	1	EX-IN	IN-EX	EX-EX	EX-EX
5	10ml immediate	1	EX-EX	EX-IN	EX-EX	EX-IN	5	10ml immediate	1	EX-IN	EX-IN	EX-IN	EX-EX
5	Continuous	1	EX-EX	EX-IN	EX-EX	EX-IN	5	Continuous	1	EX-EX	EX-IN	IN-EX	EX-IN
5	Cracker	1	EX-IN	EX-IN	EX-EX	EX-IN	5	Cracker	1	EX-EX	EX-EX	EX-EX	EX-EX
5	Cup hold	1	missing	missing	missing	missing
5	Cup immediate	1	EX-EX	EX-EX	EX-IN	EX-EX
6	Spontaneous	1	EX-EX	EX-EX	EX-EX	EX-EX	6	Spontaneous	1	EX-EX	EX-EX	EX-EX	IN-EX
6	Dry	1	EX-EX	EX-EX	EX-EX	EX-EX	6	Dry	1	EX-EX	EX-EX	EX-EX	EX-EX
6	10ml hold	1	EX-EX	EX-EX	EX-EX	EX-EX	6	10ml hold	1	missing	missing	missing	missing
6	10ml immediate	1	EX-EX	EX-EX	EX-EX	EX-EX	6	10ml immediate	1	EX-EX	IN-EX	EX-EX	IN-EX
6	Continuous	1	EX-EX	EX-EX	EX-IN	IN-IN	6	Continuous	1	IN-IN	IN-IN	IN-IN	IN-EX
6	Cracker	1	EX-EX	EX-EX	EX-EX	EX-EX	6	Cracker	1	EX-EX	EX-EX	EX-EX	EX-EX
6	Cup hold	1	missing	missing	missing	missing
6	Cup immediate	1	EX-EX	EX-EX	EX-EX	EX-EX
7	Spontaneous	1	EX-EX	IN-EX	EX-EX	EX-IN	7	Spontaneous	1	missing	missing	missing	missing
7	Dry	1	EX-EX	EX-EX	EX-EX	IN-EX	7	Dry	1	EX-EX	EX-EX	IN-EX	IN-EX
7	10ml hold	1	EX-EX	EX-EX	EX-EX	EX-EX	7	10ml hold	1	EX-EX	IN-EX	EX-EX	EX-EX
7	10ml immediate	1	EX-EX	EX-EX	EX-IN	IN-EX	7	10ml immediate	1	missing	missing	missing	missing
7	Continuous	1	IN-EX	IN-EX	EX-EX	EX-IN	7	Continuous	1	EX-IN	EX-EX	EX-EX	EX-EX
7	Cracker	1	EX-EX	EX-EX	EX-EX	EX-EX	7	Cracker	1	missing	missing	missing	missing
7	Cup hold	1	EX-EX	EX-EX	EX-EX	EX-EX
7	Cup immediate	1	EX-EX	EX-EX	EX-EX	EX-EX
8	Spontaneous	1	EX-EX	EX-EX	IN-EX	EX-EX	8	Spontaneous	1	IN-EX	IN-EX	IN-EX	EX-EX
8	Dry	1	EX-EX	EX-EX	EX-EX	EX-EX	8	Dry	1	EX-EX	EX-EX	EX-IN	EX-EX
8	10ml hold	1	missing	missing	missing	missing	8	10ml hold	1	missing	missing	missing	missing
8	10ml immediate	1	EX-EX	EX-IN	EX-EX	EX-EX	8	10ml immediate	1	missing	missing	missing	missing
8	Continuous	1	missing	missing	missing	missing	8	Continuous	1	missing	missing	missing	missing
8	Cracker	1	EX-IN	EX-IN	EX-EX	EX-EX	8	Cracker	1	EX-EX	EX-EX	EX-EX	EX-EX
8	Cup hold	1	EX-EX	EX-EX	EX-EX	EX-EX
8	Cup immediate	1	EX-EX	EX-EX	EX-EX	EX-EX
9	Spontaneous	1	EX-EX	EX-EX	EX-EX	IN-EX	9	Spontaneous	1	EX-EX	EX-EX	EX-EX	IN-EX
9	Dry	1	EX-EX	EX-EX	EX-EX	IN-EX	9	Dry	1	missing	missing	missing	missing
9	10ml hold	1	EX-EX	EX-EX	EX-EX	EX-EX	9	10ml hold	1	IN-EX	IN-EX	EX-EX	EX-EX
9	10ml immediate	1	EX-EX	EX-EX	EX-EX	EX-EX	9	10ml immediate	1	EX-EX	EX-EX	EX-IN	EX-IN
9	Continuous	1	EX-IN	EX-IN	EX-EX	EX-IN	9	Continuous	1	IN-EX	EX-IN	IN-EX	EX-IN
9	Cracker	1	EX-EX	EX-EX	EX-EX	EX-EX	9	Cracker	1	EX-EX	EX-EX	EX-EX	EX-EX
9	Cup hold	1	IN-EX	EX-EX	EX-EX	EX-IN
9	Cup immediate	1	EX-EX	IN-EX	EX-EX	EX-EX
10	Spontaneous	1	EX-EX	EX-EX	IN-EX	EX-EX	10	Spontaneous	1	EX-EX	IN-EX	EX-EX	EX-EX
10	Dry	1	IN-EX	EX-EX	EX-EX	EX-EX	10	Dry	1	EX-EX	EX-EX	EX-EX	EX-EX
10	10ml hold	1	EX-EX	EX-EX	EX-EX	EX-EX	10	10ml hold	1	EX-EX	EX-EX	IN-EX	IN-EX
10	10ml immediate	1	IN-EX	EX-EX	EX-EX	EX-EX	10	10ml immediate	1	IN-EX	EX-EX	IN-EX	EX-EX
10	Continuous	1	EX-EX	EX-EX	EX-EX	EX-EX	10	Continuous	1	EX-IN	IN-EX	IN-EX	EX-EX
10	Cracker	1	EX-EX	EX-EX	EX-EX	EX-EX	10	Cracker	1	EX-EX	EX-EX	EX-EX	EX-EX
10	Cup hold	1	EX-EX	IN-EX	EX-EX	IN-EX
10	Cup immediate	1	EX-EX	EX-EX	EX-EX	EX-EX
11	Spontaneous	1	EX-EX	EX-EX	EX-EX	EX-EX	11	Spontaneous	1	EX-EX	EX-EX	EX-EX	EX-EX
11	Dry	1	EX-EX	EX-EX	EX-EX	EX-EX	11	Dry	1	IN-EX	EX-EX	IN-EX	EX-EX
11	10ml hold	1	EX-EX	EX-EX	EX-EX	EX-EX	11	10ml hold	1	EX-EX	EX-EX	IN-EX	EX-EX
11	10ml immediate	1	EX-EX	EX-EX	EX-EX	EX-EX	11	10ml immediate	1	EX-EX	EX-EX	EX-EX	EX-EX
11	Continuous	1	EX-EX	EX-EX	EX-EX	EX-EX	11	Continuous	1	EX-EX	EX-IN	EX-IN	EX-EX
11	Cracker	1	EX-EX	EX-EX	EX-EX	EX-EX	11	Cracker	1	EX-EX	EX-EX	EX-EX	EX-EX
11	Cup hold	1	EX-EX	EX-EX	EX-EX	EX-EX
11	Cup immediate	1	EX-EX	EX-EX	EX-EX	EX-EX
12	Spontaneous	1	missing	missing	missing	missing	12	Spontaneous	1	missing	missing	missing	missing
12	Dry	1	EX-EX	EX-EX	EX-EX	EX-EX	12	Dry	1	EX-EX	EX-EX	EX-EX	EX-EX
12	10ml hold	1	EX-EX	EX-EX	EX-IN	EX-IN	12	10ml hold	1	EX-EX	EX-EX	EX-EX	EX-EX
12	10ml immediate	1	EX-EX	EX-IN	EX-EX	EX-EX	12	10ml immediate	1	IN-EX	EX-EX	EX-EX	EX-EX
12	Continuous	1	EX-IN	IN-EX	EX-EX	EX-IN	12	Continuous	1	EX-IN	EX-EX	EX-IN	EX-EX
12	Cracker	1	EX-EX	EX-EX	EX-EX	EX-EX	12	Cracker	1	EX-EX	EX-EX	EX-EX	EX-EX
12	Cup hold	1	EX-EX	EX-IN	EX-EX	EX-IN
12	Cup immediate	1	missing	missing	missing	missing
13	Spontaneous	1	EX-EX	EX-EX	EX-EX	EX-EX	13	Spontaneous	1	EX-EX	EX-EX	EX-EX	EX-EX
13	Dry	1	EX-EX	EX-EX	EX-EX	EX-EX	13	Dry	1	EX-EX	EX-EX	EX-EX	EX-EX
13	10ml hold	1	EX-EX	EX-EX	EX-EX	EX-EX	13	10ml hold	1	EX-EX	EX-EX	EX-EX	EX-EX
13	10ml immediate	1	EX-EX	EX-EX	EX-EX	EX-EX	13	10ml immediate	1	missing	missing	missing	missing
13	Continuous	1	EX-EX	EX-EX	EX-EX	EX-EX	13	Continuous	1	EX-EX	EX-EX	EX-EX	EX-EX
13	Cracker	1	EX-EX	EX-EX	EX-EX	EX-EX	13	Cracker	1	EX-EX	EX-EX	IN-EX	EX-EX
13	Cup hold	1	EX-EX	EX-EX	EX-EX	EX-EX
13	Cup immediate	1	EX-EX	EX-EX	EX-EX	EX-EX
14	Spontaneous	1	EX-EX	EX-EX	EX-EX	EX-EX	14	Spontaneous	1	EX-EX	EX-EX	EX-EX	EX-EX
14	Dry	1	EX-EX	EX-IN	EX-EX	EX-EX	14	Dry	1	EX-EX	EX-EX	IN-EX	EX-EX
14	10ml hold	1	EX-EX	EX-EX	EX-EX	EX-EX	14	10ml hold	1	EX-EX	EX-EX	EX-EX	EX-EX
14	10ml immediate	1	IN-EX	EX-EX	EX-EX	EX-EX	14	10ml immediate	1	missing	missing	missing	missing
14	Continuous	1	EX-EX	EX-EX	EX-EX	EX-EX	14	Continuous	1	EX-EX	EX-EX	EX-EX	EX-EX
14	Cracker	1	EX-EX	EX-EX	EX-EX	EX-EX	14	Cracker	1	missing	missing	missing	missing
14	Cup hold	1	EX-EX	EX-EX	EX-EX	EX-EX
14	Cup immediate	1	EX-EX	EX-EX	EX-EX	EX-EX
15	Spontaneous	1	EX-EX	EX-EX	EX-EX	EX-EX	15	Spontaneous	1	EX-EX	EX-EX	EX-EX	EX-EX
15	Dry	1	EX-EX	IN-EX	EX-EX	EX-EX	15	Dry	1	EX-EX	EX-EX	EX-EX	EX-EX
15	10ml hold	1	missing	missing	missing	missing	15	10ml hold	1	EX-EX	EX-EX	EX-EX	EX-EX
15	10ml immediate	1	EX-EX	EX-EX	EX-EX	EX-EX	15	10ml immediate	1	missing	missing	missing	missing
15	Continuous	1	IN-IN	IN-IN	IN-IN	IN-IN	15	Continuous	1	IN-IN	IN-IN	IN-IN	IN-IN
15	Cracker	1	EX-EX	EX-EX	EX-EX	EX-EX	15	Cracker	1	EX-EX	EX-EX	EX-EX	EX-EX
15	Cup hold	1	EX-EX	EX-EX	EX-EX	EX-EX
15	Cup immediate	1	EX-EX	EX-EX	IN-EX	EX-EX
16	Spontaneous	1	missing	missing	missing	missing	16	Spontaneous	1	missing	missing	missing	missing
16	Dry	1	EX-EX	IN-EX	IN-EX	EX-EX	16	Dry	1	missing	missing	missing	missing
16	10ml hold	1	EX-EX	EX-EX	EX-EX	EX-EX	16	10ml hold	1	IN-EX	IN-EX	IN-EX	IN-EX
16	10ml immediate	1	EX-EX	EX-EX	EX-EX	IN-EX	16	10ml immediate	1	EX-EX	IN-EX	EX-EX	EX-EX
16	Continuous	1	EX-IN	EX-EX	IN-IN	EX-EX	16	Continuous	1	missing	missing	missing	missing
16	Cracker	1	IN-EX	IN-EX	EX-EX	IN-EX	16	Cracker	1	missing	missing	missing	missing
16	Cup hold	1	EX-EX	EX-EX	EX-EX	EX-EX
16	Cup immediate	1	EX-EX	EX-EX	EX-EX	EX-EX
17	Spontaneous	1	EX-EX	EX-IN	EX-EX	EX-EX	17	Spontaneous	1	EX-EX	EX-EX	EX-EX	EX-EX
17	Dry	1	EX-EX	EX-EX	EX-EX	EX-EX	17	Dry	1	EX-EX	IN-EX	EX-EX	EX-EX
17	10ml hold	1	EX-EX	IN-EX	EX-EX	EX-EX	17	10ml hold	1	IN-EX	EX-EX	EX-EX	EX-EX
17	10ml immediate	1	EX-EX	EX-EX	EX-EX	EX-EX	17	10ml immediate	1	EX-EX	EX-EX	EX-EX	IN-EX
17	Continuous	1	EX-EX	EX-EX	EX-EX	EX-EX	17	Continuous	1	EX-EX	EX-EX	EX-EX	EX-EX
17	Cracker	1	EX-EX	EX-EX	EX-EX	EX-EX	17	Cracker	1	EX-EX	EX-EX	EX-EX	EX-EX
17	Cup hold	1	EX-EX	EX-EX	EX-EX	EX-EX
17	Cup immediate	1	EX-EX	EX-EX	EX-EX	EX-EX
18	Spontaneous	1	missing	missing	missing	missing	18	Spontaneous	1	missing	missing	missing	missing
18	Dry	1	IN-EX	EX-EX	EX-EX	EX-EX	18	Dry	1	EX-EX	EX-EX	EX-EX	EX-EX
18	10ml hold	1	missing	missing	missing	missing	18	10ml hold	1	EX-EX	EX-EX	IN-EX	EX-EX
18	10ml immediate	1	EX-EX	IN-EX	EX-EX	EX-EX	18	10ml immediate	1	EX-EX	EX-EX	EX-EX	EX-EX
18	Continuous	1	EX-EX	EX-EX	IN-EX	EX-IN	18	Continuous	1	IN-EX	EX-EX	EX-EX	EX-IN
18	Cracker	1	EX-EX	EX-EX	EX-EX	EX-EX	18	Cracker	1	EX-EX	EX-EX	EX-EX	EX-EX
18	Cup hold	1	EX-EX	EX-EX	EX-EX	EX-EX
18	Cup immediate	1	EX-EX	EX-EX	EX-EX	EX-EX
19	Spontaneous	1	EX-EX	EX-EX	EX-EX	IN-EX	19	Spontaneous	1	missing	missing	missing	missing
19	Dry	1	IN-EX	EX-EX	EX-EX	IN-EX	19	Dry	1	EX-EX	EX-EX	EX-EX	EX-IN
19	10ml hold	1	EX-EX	EX-EX	IN-EX	EX-EX	19	10ml hold	1	EX-EX	EX-EX	IN-EX	EX-EX
19	10ml immediate	1	EX-EX	EX-EX	IN-EX	IN-EX	19	10ml immediate	1	EX-EX	EX-EX	EX-EX	EX-EX
19	Continuous	1	EX-EX	EX-EX	EX-EX	EX-EX	19	Continuous	1	EX-EX	EX-EX	EX-EX	EX-EX
19	Cracker	1	EX-EX	IN-EX	IN-EX	EX-EX	19	Cracker	1	EX-EX	EX-EX	EX-EX	EX-EX
19	Cup hold	1	EX-EX	EX-EX	IN-EX	EX-EX
19	Cup immediate	1	EX-EX	EX-EX	EX-EX	EX-EX
20	Spontaneous	1	EX-EX	EX-EX	EX-EX	EX-EX	20	Spontaneous	1	EX-IN	EX-EX	EX-EX	EX-EX
20	Dry	1	EX-EX	EX-EX	IN-EX	EX-EX	20	Dry	1	EX-EX	IN-EX	EX-EX	EX-EX
20	10ml hold	1	IN-EX	IN-EX	EX-EX	IN-EX	20	10ml hold	1	IN-EX	EX-EX	IN-EX	EX-EX
20	10ml immediate	1	EX-EX	EX-EX	EX-EX	EX-EX	20	10ml immediate	1	EX-EX	EX-EX	EX-EX	EX-EX
20	Continuous	1	EX-EX	EX-EX	EX-IN	EX-EX	20	Continuous	1	IN-EX	EX-IN	EX-IN	IN-EX
20	Cracker	1	EX-EX	EX-EX	EX-EX	EX-EX	20	Cracker	1	EX-IN	EX-EX	EX-EX	EX-IN
20	Cup hold	1	EX-EX	IN-EX	EX-EX	EX-EX
20	Cup immediate	1	EX-EX	EX-EX	EX-EX	EX-EX
21	Spontaneous	1	EX-EX	EX-EX	EX-EX	EX-EX	21	Spontaneous	1	missing	missing	missing	missing
21	Dry	1	EX-EX	EX-EX	EX-EX	EX-EX	21	Dry	1	EX-EX	EX-EX	EX-EX	EX-EX
21	10ml hold	1	EX-EX	EX-EX	EX-EX	EX-EX	21	10ml hold	1	IN-EX	IN-EX	IN-EX	IN-EX
21	10ml immediate	1	missing	missing	missing	missing	21	10ml immediate	1	missing	missing	missing	missing
21	Continuous	1	EX-IN	EX-IN	EX-IN	IN-IN	21	Continuous	1	IN-IN	EX-EX	IN-IN	EX-EX
21	Cracker	1	EX-EX	EX-EX	EX-EX	EX-EX	21	Cracker	1	EX-EX	EX-IN	EX-EX	EX-EX
21	Cup hold	1	missing	missing	missing	missing
21	Cup immediate	1	EX-EX	EX-EX	EX-EX	EX-EX
22	Spontaneous	1	missing	missing	missing	missing	22	Spontaneous	1	missing	missing	missing	missing
22	Dry	1	EX-EX	IN-EX	EX-EX	EX-EX	22	Dry	1	EX-EX	EX-EX	EX-EX	EX-EX
22	10ml hold	1	EX-EX	EX-EX	EX-EX	EX-EX	22	10ml hold	1	EX-EX	EX-IN	IN-EX	EX-EX
22	10ml immediate	1	EX-EX	EX-EX	EX-EX	EX-EX	22	10ml immediate	1	EX-EX	EX-IN	EX-EX	EX-EX
22	Continuous	1	EX-EX	EX-EX	EX-EX	EX-EX	22	Continuous	1	EX-IN	EX-IN	EX-IN	EX-IN
22	Cracker	1	EX-EX	EX-EX	EX-EX	EX-EX	22	Cracker	1	EX-EX	EX-EX	EX-EX	EX-EX
22	Cup hold	1	EX-EX	EX-EX	EX-EX	EX-EX
22	Cup immediate	1	EX-EX	EX-EX	EX-EX	EX-EX
23	Spontaneous	1	EX-EX	EX-EX	EX-EX	EX-EX	23	Spontaneous	1	EX-EX	EX-EX	EX-IN	EX-EX
23	Dry	1	EX-EX	EX-EX	EX-EX	EX-EX	23	Dry	1	EX-EX	EX-EX	EX-EX	EX-IN
23	10ml hold	1	EX-EX	EX-EX	EX-EX	IN-EX	23	10ml hold	1	EX-EX	EX-EX	EX-EX	IN-EX
23	10ml immediate	1	EX-EX	EX-EX	IN-EX	EX-EX	23	10ml immediate	1	IN-EX	IN-EX	EX-EX	IN-EX
23	Continuous	1	IN-EX	EX-IN	EX-EX	EX-IN	23	Continuous	1	EX-IN	EX-EX	EX-IN	EX-EX
23	Cracker	1	EX-EX	EX-EX	EX-EX	EX-EX	23	Cracker	1	IN-EX	EX-EX	IN-EX	EX-EX
23	Cup hold	1	EX-EX	EX-EX	EX-EX	EX-EX
23	Cup immediate	1	EX-EX	EX-EX	EX-EX	EX-EX
24	Spontaneous	1	EX-EX	EX-EX	EX-EX	EX-EX	24	Spontaneous	1	EX-EX	EX-EX	EX-EX	EX-EX
24	Dry	1	EX-EX	IN-EX	EX-EX	IN-EX	24	Dry	1	EX-EX	EX-EX	EX-EX	EX-EX
24	10ml hold	1	EX-EX	EX-EX	EX-EX	EX-EX	24	10ml hold	1	missing	missing	missing	missing
24	10ml immediate	1	EX-EX	EX-EX	EX-EX	EX-EX	24	10ml immediate	1	EX-EX	EX-EX	EX-EX	EX-EX
24	Continuous	1	EX-EX	EX-EX	EX-IN	EX-EX	24	Continuous	1	EX-IN	EX-IN	EX-IN	EX-IN
24	Cracker	1	EX-EX	EX-EX	EX-EX	EX-EX	24	Cracker	1	EX-EX	EX-EX	EX-EX	EX-EX
24	Cup hold	1	EX-EX	EX-EX	EX-EX	EX-EX
24	Cup immediate	1	EX-EX	EX-EX	EX-EX	EX-EX
25	Spontaneous	1	EX-EX	EX-EX	EX-EX	EX-EX	25	Spontaneous	1	missing	missing	missing	missing
25	Dry	1	EX-EX	EX-EX	EX-EX	EX-EX	25	Dry	1	EX-EX	IN-EX	EX-EX	EX-EX
25	10ml hold	1	EX-EX	EX-EX	IN-EX	EX-EX	25	10ml hold	1	EX-EX	EX-EX	IN-EX	IN-EX
25	10ml immediate	1	EX-EX	EX-EX	EX-EX	EX-EX	25	10ml immediate	1	IN-EX	EX-EX	IN-EX	EX-EX
25	Continuous	1	EX-EX	EX-EX	EX-EX	EX-EX	25	Continuous	1	EX-EX	EX-IN	EX-IN	EX-IN
25	Cracker	1	EX-EX	IN-EX	EX-EX	EX-EX	25	Cracker	1	missing	missing	missing	missing
25	Cup hold	1	IN-EX	EX-EX	EX-EX	EX-EX
25	Cup immediate	1	EX-EX	EX-EX	EX-EX	EX-EX
26	Spontaneous	1	EX-EX	EX-EX	EX-EX	EX-EX	26	Spontaneous	1	missing	missing	missing	missing
26	Dry	1	EX-EX	EX-EX	IN-EX	EX-EX	26	Dry	1	EX-EX	EX-EX	EX-EX	EX-EX
26	10ml hold	1	IN-EX	IN-EX	IN-EX	IN-EX	26	10ml hold	1	EX-EX	EX-EX	EX-EX	IN-EX
26	10ml immediate	1	EX-EX	EX-EX	EX-EX	IN-EX	26	10ml immediate	1	EX-EX	EX-EX	EX-EX	EX-EX
26	Continuous	1	IN-EX	IN-EX	IN-EX	IN-EX	26	Continuous	1	EX-IN	EX-IN	EX-IN	EX-IN
26	Cracker	1	EX-EX	EX-EX	EX-EX	IN-EX	26	Cracker	1	EX-EX	EX-EX	EX-EX	EX-EX
26	Cup hold	1	IN-EX	EX-EX	IN-EX	EX-EX
26	Cup immediate	1	EX-EX	EX-EX	EX-EX	EX-EX
